# Supplementary material for: ESRP2 controls an adult splicing programme in hepatocytes to support postnatal liver maturation
Source: Nat Commun. 2015 Nov 4;6:8768. doi: 10.1038/ncomms9768 (PMC4635967; doi:10.1038/ncomms9768)
Supplement: Supplementary Data 1 — RT-PCR validation of alternative splicing in mouse liver development. [file ncomms9768-s2.xlsx]

## Sheet: Sheet1
Supplementary Data 1
	RT-PCR Validation of developmental splicing changes
	Key:
	Genes with ΔPSI>50
	Genes with ΔPSI>20
	Genes with ΔPSI >10
	Genes with No Significant change
	Splicing change Observed:		Direction of Splicing:
	ΔPSI>50	22	Events with Increase:		95
	ΔPSI>20	74	Events with Decrease:		53
	ΔPSI >10	40	Events with no significant change		3
	No Significant change	15	Total		151
	Total	151
#	Ensembl Gene name	Splicing pattern	variable region (bp)	variable region seq	E18	P28	DPSI	Inclusion change
1	Usp32_162_118	5'ss	162, 118	GTAATCAAGAATAGCAAAACGGACATCCCAGAACTAGAATTATTTCCTCGCTATCTTCTCTTCCTTCGACAGCAGCCTGCCACACGGACACAGCAATCTAACATCTGGGTGAATATGG<GTATGATGAGCCTGAGAATGTTTCCTCAGCATTTGCCTAGAG	3.5	94.7	91.2	Increase
2	Nprl3_39	C	39	CAAGCCATGTCCTCCAACCGATGAGCAATTGGTTGCAGG	6.1	82.7	76.6	Increase
3	Nf2_45	C	45	CCTCAAGCCCAAGGCAGAAGACCTATCTGCATTTGAGTCCTCAAA	13.4	88.3	74.9	Increase
4	Tcf7l2_75	C	75	AGATGCAAATACGCCAAAGAAGTGTCGGGCACTGTTCGGGCTTGACCGACAGACTTTATGGTGCAAACCCTGCAG	4.1	75.4	71.3	Increase
5	Ralgps2_78	C	78	GAACAGATTATACCATTCTCTCGGCCCGGTGACAAGAGTGCCGCGAAATGGCTATCGAAGCCACACGAAGGCCAGCAG	22.1265	89.1943	67.0679	Increase
6	Rik_183	C	183	ACAGTTACTACCAGAAGTCTGAGAAGAAGTGTGCAGACAAGTTTTGCTCGGACTCTAGCTCCGACTGTGGCAGCTCCTCCGGCAGTGTGCGGGCCAGCCGGGGCAGCTGGGGCAGCTGGAGCAGTAGCAGCTCTGATTGTGACAGGAGGCCAGTGGTGGACATACAGCACTTCCTGCCACCTG	23.8887	88.1241	64.2354	Increase
7	Tcf7l2_73	C	73	ATGCAAATACGCCAAAGAAGTGTCGGGCACTGTTCGGGCTTGACCGACAGACTTTATGGTGCAAACCCTGCAG	1.4	65.4	64	Increase
8	Tsr1_81	RI	81	GAATGCACAGCCTCATCGCTACAGGCCATCTGTTTTCAGTGGACCCAGACAGGATGGTCATAAAGAGAGTGGTTCTAAGTGGTCATCCTTTTAAAATATTTACCAAGATGGCAGTAGTGCGGTACATGTTCTTCAACAGAGGTAGGTGTGAGAAGGAGAGTGGTGGGAAGATGGCCTTGCGGCTGTGTGGGCAAATGTTTGACTTTGTTTTTCCATTCTAAGAGGATGTGATGTGGTTTAAGCCTGTGGAACTGAGAACCAAGTGGGGCCGCCGGGGACATATCAAAGAGCCTCTAG	19.3	81.6	62.3	Increase
9	Picalm_24	C	24	AATGGCATGCATTTTCCACAATAC	12.8056	74.4768	61.6712	Increase
10	Nedd4l_60	C	60	CCCAGCACCCCAACTAGGCGAGCCCGTTCGTCAACTGTCACGGGTGGTGAGGAATCCACG	19.7205	77.7828	58.0623	Increase
11	Epb4.1_450	C	450	AGTGTAAATGGCATTCGAACAGAGGAGGTGGCTACCGTGACAAAAGGGCCATCCACCTACCCTGCCTCTGAATGGGAGTGCCCCAAACAGTCAGTAGTTCCTAGTCAGAGCCTGATGACCACTCCGCCGGCGTCTCCACAGAGCTTTGGT TCTGGCTCCCTCTCCATAAACAGCAAGGAGGCGGAAGAGAAGGAGCAGGG GGCAGCTGGCTATCTTGATGCTGAAGAGATGCCAACAGGCCCAAGTGGGG AATGCTTAGGAGTGGAGGAACAGGCCAGTGCATTCAGTTTCCCAGTAACT CCAGCTTCCTGCCAGCTGCAACTCGGTGGGGAAAAGGCAGACAGTAGCGA AGAGCTGGGTGCAGCAGCAGAGACCCTTGAGACCCAGAGCGGAT…	9.45692	67.4223	57.9654	Increase
12	Tle1_102	C	102	GATTTGGTTTTCATTTGGAATTGGTACCAGGGAGTGGAAAGTTCGGACTCAAGGAGAAATCTTGGATTTTATCCAGAAAGTCTTCTTTTGAGATTAAGTCAG	20.5027	78.2758	57.7731	Increase
13	Arhgef10l_15	C	15	GCCCTCCAACCACAG	15.7	73.4	57.7	Increase
14	Synrg_36	C	36	AAAGAAGAGACGCCTGCAGAAGAACAGCCTAAAAAA	31	86.1	55.1	Increase
15	Ifi27l1_135	C	135	AGGAACCTGCTTTGGTGGGCAGGGAGAAGAAAAGTGACTTCAGATTTTCCTTCCCCGCAGCAGGCAAAGCAGCAAGAAGGCAGAGAAAGGAAGGACAAAGCAAAATCTACCTGAAGGGTTTTGAGTTCTCCAGAG	63.9257	9.90141	54.0243	Decrease
16	Ptk2b_126	C	126	GTCCCTGAGGGTCTGTGTGCCAGCTCTCCTACGCTTACCAGCCCTATGGAGTATCCATCTCCAGTTAACTCGCTACACACCCCACCTCTCCACCGGCACAATGTCTTCAAGCGCCACAGCATGCGG	16.5805	69.8397	53.2592	Increase
17	Sorbs1_168	C	168	AAACTTTTAGCGGACCAGAGACGACTTAAGCGCGAGCAAGAAGAGGCCGATATTGCAGCTCGCCGCCACACAGGTGTCATCCCGACTCATCATCAGTTTATCACTAATGAGCGCTTTGGGGACCTCCTCAATATAGATGATACGGCCAAAAGGAAATCTGGGTTAGAGG	47.1283	100	52.8717	Increase
18	Akap9_141	C	141	TATTGCAGCTCGCCGCCACACAGGTGTCATCCCGACTCATCATCAGTTTA	58.5359	6.74234	51.7935	Decrease
19	Rik_49	C	49	TCACTAATGAGCGCTTTGGGGACCTCCTCAATATAGATGATACGGCCAAA	22.9253	74.2184	51.2931	Increase
20	Baiap2_48	C	48	AGGAAATCTGGGTTAGAGG	27.3617	78.3409	50.9793	Increase
21	Zfp655_86	C	86	CTCCACCTGTTCCCCAGGTGCCTGCTCTTCCCCATGAGGGAAGCCCAGGAGACCAGGCAGCTGCGCTCCTGACAGCCAGGTACCAG	37.9325	88.4175	50.4849	Increase
22	Nav2_66	C	66	CCCTCTCTCTTCCCCTGCTGCTAGCCCTAAGTTCTGCAGAAGTACTCTGCCCAGGAAACAGGACAG	27.2	76.1	48.9	Increase
23	Sidt2_63	C	63	GGCACGACCAGTTCAAGCGGCGCCTTCCCTCTGGCCAGATGCGGCAGCTGTGCATTGCCATGG	16.4	64.4	48	Increase
24	Fnip_89	C	89	TCTGCTGCAGGTGTGCAGCGGCAAACTGCTGCAGGGGTTGTCTGAAGGAGGACCTCTCCGGCTCACCCGGAGCGCTTCTTTCTTTGCAG	16.6	64.3	47.7	Increase
25	Fanci_157	RI	157	GCCAAAGTTCTTCGTGAAACCAAGCCAATCCCTAACCTTGTCTTTGCCATTGAACAGTATGAAAAATTTCTTATCCAACTGTCTAAAAAGTCCAAGGTAAAAATGTTCTTTATTTCCACTCTCATTTACTGCTGGAAGGAGTCTAGCAAGCTCTGTGGCAGGCAGCACAGCTAGAGGTGGTCAAGGTGAATGTCATCTGGTAAAAGCAAAGGGTCCTCCAAGTACACACTGAAAGGACCTTCTGCTGTCCCAGGTAAACCTGATGCAGCACATGAAGCTGAGTACTTCTCGGGACTTCAAGATCAAAGGCAGTGTCCTCGACATGGTTCTTCGAGAGGATGAGGAAGACGAAAACGAAGAG	36.8587	84.3463	47.4877	Increase
26	Dgkd_131	C	131	TTCACCTCTGGGGGACAGAGGAGGTTGCTGCCTGGCTGGAGCACCTCAGTCTCTGTGAGTATAAGGACATCTTCACGCGGCACGACATCCGGGGCTCTGAGCTCCTGCACCTGGAGCGGAGGGACCTCAAG	83.2	36.5	46.7	Decrease
27	Fam13b_192	C	192	AAAAGACAGCTTTGATTTCTGGCTGCAAAAAAGCTATGAGGAAGAGCTCCTCCCCTTCCTTGAGTAACTGCAACTCCGATCTTGCTAGCAAAATATTTGGAATTCCACTTGATGAGCTGCAGCAGGGAGGACATCCAGACAATGAGGTTCCGTTCATAGTCCGCCACGTTGTGGACTATATTGAGGAACATG	19.6349	66.0475	46.4125	Increase
28	Pecam1_57	C	57	CTCTGGGAACGAGAGCCACAGAGACGGTGTACAGTGAGATCCGGAAGGTCGACCCTA	4.34336	50.5291	46.1857	Increase
29	Slk_93	C	93	GTTATGAATGAAGTGGAGAAAGCCCCCAGAGAGCTGAGGAGGGAGCTCACGAAGCGCAGGAAAGAGGAGCTTGCGCAGAGCCAGCACGCTCAG	11.2391	57.3327	46.0936	Increase
30	Rik_44	C	44	GACAGGATTCCATGGCTTTGCACCTTGCACGACATTTTACTAAG	1.39432	47.3926	45.9983	Increase
31	Fnip1_84	C	84	GTCTTTCACAGTTCTGCAGCCCCAGGCGGGCTTTCTCTGAGCAGGGTCCG	47.9472	93.0442	45.097	Increase
32	Git2_90	C	90	ATTGGGAGGAGTGCACTTGTGACCTCCTCTTCGTCTCTGCCCTCCTTCCCCTCCACACTTTCCTGGTCCAGGGACGAAAGCGCCCGAAGG	42.8097	86.9926	44.1828	Increase
33	Adamts7_177	RI	177	GTGAGCTGCCGTCCACTGTGGAGGTGGCTTCTCCTCCACTTCTTCCCATGGCCACTGTGCCAGGCATCTGGGGCAGGGACAGCCCTCTTGAACCAGGAACGCCTACCTTTTCCAGCCCAGAACTGAGCTCACAGCACCTAAAAACTCTGACAATGCCTGGGACCTTGCTTTTGACAG	60.6501	18.3929	42.2571	Decrease
34	Tet2_24	C	24	GAAGAAAAAGCAATCACCACCCAG	35.8581	78.0359	42.1778	Increase
35	Slain2_78	C	78	CTTCTCAAAGGCTGAAAAGTTTGCCTCGTACTTCCCTCAAAGCCAAACAGTTGCTTCCAACTTCATCTACAAAAAGAG	25.9	67.1	41.2	Increase
36	H2afy_100_91	MXE	100, 91	TTGCAAGTTGTTCAGGCTGACATTGCCTCGATCGACAGTGATGCTGTCGT TCACCCGACAAACACTGACTTCTACACCGGTGGTGAAGTAG*CTGAACCTTATTCACAGTGAAATCAGTAATTTAGCCGGCTTTGAGGTGGA GGCCATAATCAATCCTACCAATGCTGACATTGACCTTAAAGATGACCTAG	88.1895	47.5981	40.5913	Decrease
37	Tmub2_55	C	55	TGTTAATTATTTTTGCTTCGATGATTTCACGTCTTCTTCAAAACAACCTTATGAG	29.0705	69.2216	40.1511	Increase
38	Arhgap12_75	C	75	GATTCTCCAACTACCACAAAACTCTGCTTACCTGAAAATGAATCTCCTCC	40.0784	80.0786	40.0002	Increase
39	Synj2_135	C	135	ACGACGCTCACCTGGTGACCTTAAAGCAGGAGCTGGAAGTTGCTGGGAATTTTCGCCACCGTTCTCCGAGCAGGTCCCTGTCCGTCCCCAATAGGCCTCGGCCACCTCACCCACCACAGAGACCCCCCCCTCCAA	39.8277	79.4521	39.6244	Increase
40	Dock6_105_93	MXE	105, 93	GCCATCGACCGCAACTCTAGCCGGGCCTCCTCTTACCTCGAGGCCTCATCCTCGGCCCTGCCAGCCCCTCAGTCGAGACACACTGTGCAGAAG; GGTGTCGATCGCTCACACTCCTGGGTGAATTCTGCTTATGCTCCGGGAGGCAGCAAGGCTGTGCTGCGGCGGGTGCCCCCATACTGTGGGGCTGATCCCAGACAG	76.248	36.7225	39.5255	Decrease
41	Gpcpd1_76	C	76	ACTATCGGTGGTCCATGTCAAGTCATAGTTCACAAGTGGGAGACTCATCTACAACCACGATCAATAACCCCTTTAG	44.1842	83.3866	39.2024	Increase
42	Pdgfa_69	C	69	GAAGGCGTAGGGAATCAGGTAAAAAGCGGAAAAGGAAAAGGTTAAAACCCACCTAAGGCGGCCGACCAG	6.8	44.44	37.64	Increase
43	Nfib_89	C	89	CTGAGGATTTGTGACTGGACCATGAATCAAAACGGCAGGCATTTATACCCCAGTACCAGTGAGGATACATTGGGAATTACTTGGCAAAG	35.2969	72.9115	37.6146	Increase
44	Zdhhc16_48	C	48	AAAATGAAACAGCTTGACAAGAACAAACTACAGGCGATTGCCAACCAG	27.36	64.85	37.49	Increase
45	Hjurp_79	C	79	AACGCAGAGAAGAGAGGTGGAAAAGACACAGTCATGACTTGGGTTCCTTCCGTGACCTCATCTGTCACACCAGCCTCTG	54.7212	17.3994	37.3218	Decrease
46	Stx2_125	C	125	AAAAAGTGGATAATTGCTGCTGTGGCGGTGGCTGTCATTGCCGTCCTGGCTCTAATCATTGGCTTGTCGGTTGGCAAATGATTGCGTAGATGGCGCTGGGTGCTTGCCTCTCCCTCAGGGTGGCA	39.8794	2.91865	36.9607	Decrease
47	Ctage5_27	C	27	TTTGTTGAAGGATCACAAATATCAGAG	60.6596	97.4612	36.8016	Increase
48	Rgs12_154	C	154	GGAGAGGAGAGAACACTAGGCAAGTCTAACTCTATTAAAATAAGAGGAGAAAATGGAAAAAGTGCTAGGGATCCCCGCCTTTCAAAGAGAGAAGAATCTATTGCAAAGATTGGGAAAAAAAAATATCAGAAAATTAATTTGGACGAAGCAGAGG	78.3094	41.5894	36.72	Decrease
49	Lsm14b_78	C	78	ATGTAGTCCAGCCGGCACCTGTGCACACTCAAGGGCAGGTGAATGATGAGAACAGAAGACCTCCACGGAGGCGGTCAG	91.2374	54.589	36.6484	Decrease
50	Uap1_48	C	48	CAGTGCTACAAATGGAAAGTCAGAGGCCATCACAGCTGATGTCAATCACAA	22.7689	59.2491	36.4802	Increase
51	Add1_34	C	34	GAGACGGATGTGCTAAAGAGTACCTGTTACCCTA	66.5757	30.8898	35.6859	Decrease
52	Nmi_40	C	40	GTGCTGAGTTCTGTAGTCCTGCCTCACTTTTTCAGAATAT	6.11597	41.0826	34.9666	Increase
53	Usp4_141	C	141	ATCAAGCACTGCACCTAGCAGAAATTTCACTACCTCTTCAAAACCATCCGCAAGTCCCTATTGCTCAGTGTCTGCCTCTCTCATTGCAAATGGTGATAGCACTAACAGCTCTGGGATGCACAGCTCCGGTGTCAGCAGGGG	84.2294	49.3033	34.926	Decrease
54	Zfo688_96	C	96	GTAGCTCTGGCTGGCCTGGAACTCAGCATTTAGACCGGGTTGTCTCCAAACCCACAGAAACCTACCTGCCTTTCCTCTGAAGTGCTAGGGTTAAAG	17.5749	52.407	34.832	Increase
55	Macf1_18	C	18	TTCTTCCTCGGCAATCAG	32.9427	67.2263	34.2836	Increase
56	Cobll1_39	C	39	CCCCCTCTGCCACTGCCTTCAGTAAGTCATCTTTCCAAG	50.5422	84.7329	34.1907	Increase
57	Lrrc51_222	RI	222	GTAAGTGCCTGGATCTAAGGTCCAGATGAGTTTCCCTAAGGAACAAGGGGAGAGGAGACAAGAAATTCAAGACCATTCTTCTGCCACACGTGGACCCAGGACGTACCAGACCTCTAAGCATGCCCCTTGCTCTCAGAATGAACCCAGTCCTCCCAAACCATCGTCAAGCTCCCTGCCATTCCCTGCTGTAGGGGCTGGCCCCAGCCCAAGTCTTCCTCACAG	44.8885	11.2061	33.6824	Decrease
58	Cnnm2_66	C	66	TTCCTTTGTCCCTGTCTCGCACCTTTGTTGTCAGCAGGACAGAGGTGTTAGCTGCGGGCTCTCCAG	9.51584	43.1	33.5842	Increase
59	Insr_36	C	36	AAAAACCTCTTCAGGCAATGGTGCCGAGGACAGTAG	65.4267	98.9037	33.477	Increase
60	Sgsm1_165	C	165	TTGCCCTTGACCTCATGGGCAGCCCCCGGCCTGTGTCCATTGGCCCTGCCTGGATGATGCTTGCTGCGGGCCAGTCCATGCTAGTGGTGGCCAAGGGGCTCCAGTGGGCACAAACCAGAGGGTGCCTCACCATCCCCACAAGGAGTGTGAAGGAGCAGCCCCCCA	34.4922	67.6188	33.1266	Increase
61	Rffl_84	C	84	GCCGTTGGCCATGTGTCTCAGGACCACGAGGAGCCCATCTTCCCGGAGAGCACAGCCAGAGTACCTACTGAGGATGAGACCCAG	51.0928	83.667	32.5741	Increase
62	Synj2_151	C	151	CTACCATGTCCTTCAGACGACGCTCACCTGGTGACCTTAAAGCAGGAGCT	43.4685	74.5091	31.0406	Increase
63	Csnk1d_63	C	63	AATAGCATTCCTTTCGAACACCACGGCAAGTAGCTGCTCGTCTCCATCGGAAGGCAGCACTGG	49.4745	79.5256	30.0511	Increase
64	Slc39a13_102	C	102	GCCCCCAGCAAAGACCCCACTGCTGCCGCGCTCAATGGAGGCCACTGTCTGGCCCAGCCGGCTGCAGAGCCCGGCCTGAGAGCCGTGGTCCGGAACCTCAAA	11.8157	41.8124	29.9967	Increase
65	App_54	C	54	TCGAGCCTGTTGACGCCCGCCCCGCTGCTGACCGAGGACTGACCACTCGACCAG	60.4002	31.964	28.4362	Decrease
66	VegfA_72	C	72	AAAATCAGTTCGAGGAAAGGGAAAGGGTCAAAAACGAAAGCGCAAGAAATCCCGGTTTAAATCCTGGAGCGT	4.63864	33.0053	28.3667	Increase
67	Gpr137_226	C	226	GCTGGCTGTCCGAGGGGCCTTCGTGGGTGCTTCACTGCTCTTTTTGCTGGTGAATGTACTGTGTGCAGTGCTGTCTCGCCAGCGCCAGGCACAGCCCTGGGTCCTTCTGCTGGTACGTGTCCTGGTGAGCGACTCTCTCTTCGTCATCTGTGCCCTCTCGCTTGCTGCCTGCCTCTGCCTTGTGGCCCGTCGAGCCCCTTCCACCAGCATCTACTTAGAGGCCAAG	63.3152	91.6666	28.3514	Increase
68	Dtnb_41	C	41	GAGAGGTTACTCCTGTGTCCTGATTGGCTTTCCCAGCTAAG	11.7072	39.3705	27.6633	Increase
69	Cdk2_144	C	144	CACCTAGTGTGTACCCAGCACCATGCTAAGTGCTGTGGGGAACACAGAAGAAATGGAAGACACAGTCTCTGCCCGCTGTGCTCCTATCTAGAAGTGGCTGCATCACAAGGAGGGGGGATGACCGCAGTGTCTGCCCCACACCCC	38.0557	65.3632	27.3075	Increase
70	Fkbp14_90	C	90	TATTTTAGTACATGCTTGCATGCCTCCTTGGAAAGATACCAGCTTTCCCACCGGTCTATGCATGTCCCTTCCCTGTCTCCATCGGCAACG	2.42616	29.2911	26.865	Increase
71	Wdr59_57	C	57	ATGTCTCCTCGCTCTGCCCGGCGACGTTGGTCCATACAAGCAATTAACGACTTCCCG	17.7651	44.4428	26.6778	Increase
72	Chka_54	C	54	AGGTCCTGTAATAAAGAGGGATCCGAACAAGCTCAGAATGAAAATGAATTTCAA	48.7666	22.2719	26.4947	Decrease
73	Phldb2_144	C	144	GGCTATATCAGTGTAAATGAGATTAATGAGTCATGTGGCAATTCCACGAATCTATCCCCTTCCACTCAGTTCCCTGCTGATGCTGATGCTGCTGTCACTGAGCCTGCCTTGGCTGTGCCGGTGAGCCAGCCCCAGAGTTCAGAG	44.3756	18.3029	26.0727	Decrease
74	Myo9b_48	C	48	CCGTGGCCTCTCAAACTGGGGTTTTCATCACCCTATGAGGGGGTCCGG	29.4946	54.1169	24.6223	Increase
75	Macf1_102	C	102	ACTCCACTTCAGTTCTCTCGATGTTATGACAAACCCTGGTTGATAAACAGTAAAGCTGTCAAGGACAGCCATTGTCCTGACCTCCAGCTCCTCAGCCCTGAG	28.2039	52.3512	24.1473	Increase
76	Rabggtb_98	C	98	CTTATCTTTTAGTGTGGTGTGCTGACAAGCCAGCACGGGGCATGCTGGGACTTCCAGCAGGCCATTTTATTCCAGTTAGACCAACTGCTTAGTGGGAC	26.8773	2.83181	24.0455	Decrease
77	Nyfa_87	C	87	CAGCAGGGTGGTGTCACTGCTGTCCAGCTGCAGACTGAGGCCCAGGTGGCATCCGCCTCAGGCCAGCAAGTCCAGACCCTCCAGGTA	29.643	53.68	24.037	Increase
78	Ubn1_90	C	90	GTCTTCTGGCTGGTTTGCACTCCAGCCCACCCCACACAGCGCCTCTCCCACATGCTGCTGTGTCTACCCATGTCCCACAGAGCCTGCCAG	39.1578	15.2654	23.8924	Decrease
79	Cuta_52	C	52	CGCGGGCTGCATGAACTGGGGGCGGGCGCCCGGCGTCTTGCTCGGCGGAGGG	9.8971	33.7658	23.8687	Increase
80	Dnajb2_54	C	54	AGCACAAACGGGAGATCTATGACCGCTATGGCCGGGAAGGGCTGACCGGGGCAG	73.5898	96.7511	23.1613	Increase
81	Pml_138	C	138	CCCAAAGAAGTGCAGAGTGTACAGGCTCAGGCCCTAGAGCTGTCTAAGACCCAACCTGTGGCTATGGTAAAAACAGTGCCTGGAGCACACCCTGTACCAGTGTATGCCTTTTCAATGCAAGGCCCCACCTACAGAGAG	44.2171	21.2649	22.9522	Decrease
82	Postn_81	C	81	CAACTAAAATTATAACCAAAGTCGTGGAACCAAAAATTAAAGTCATTCAAGGCAGTCTTCAGCCTATTATCAAAACGGAAG	33.5973	11.0483	22.549	Decrease
83	Sec16a_60	C	60	CTCTCGCGTTGTAGCTCTCTGAGCTCGCTCTCACAGGAAGTGAGCCGGCATTTCCATCAG	17.7346	39.6084	21.8738	Increase
84	Samhd1_123	C	123	CAATGTGGGGCTGGAGAGATGGCTGAGGACCCTGATTCAATTCCCAGCACCCAGCAGCCACATGCGGCTCACAACCAGCTGTAACTCCAGTTCCAGAGGATCTGATGCCCTCTTCTGGCCTCC	5.61985	27.0252	21.4054	Increase
85	Kras_124	C	124	AGAGTGGAGGATGCTTTTTATACATTGGTGAGAGAGATCCGACAGTACAG	6.48142	27.8751	21.3937	Increase
86	Mtmr3_111	C	111	ACTTCAATCCCCGACTCGGAAAGCAATCTGGATCAGAACTGTGTGTCTCGCTGCAGCACAGAGATTTTCTCTGAAGCCAGCTGGGAGCAGGTGGATAAACAGGACACAGAG	14.4756	35.5967	21.1211	Increase
87	Nek4_144	C	144	GATCAAGTTACTGGTATTATAGAAAATCAGGACAGCATCCACCCAAGATCCCAGCCACACAGCTCTATGTCTGAACCTTCTTTGTCCCGGCAGCGAAGGCAGAAAAAAAGGGAACAGACTGCCCATAGTCGTACAAAGAGCCAG	48.1883	27.0758	21.1125	Decrease
88	Bag6_108	C	108	GCTCCACCCTCATCCAGCTGCCCTCCCTGCCCCCTGAGTTCATGCACGCCGTCGCCCACCAGATCACTCATCAGGCCATGGTGGCAGCTGTTGCCTCCGCGGCCGCAG	47.967	27.1757	20.7913	Decrease
89	Yap1_48	C	48	GCAATACGGAATATCAATCCCAGCACAGCAAATGCTCCAAAATGTCAG	31.0004	51.7138	20.7133	Increase
90	Lrrfip2_45	C	45	GGAGTTGAGGATACATTGTCTCTTCGGAGCCTTGGCAGTCACAGG	1.11237	21.6577	20.5453	Increase
91	Ppip5k1_63	C	63	AGCTCTTGTTTGTCCCGGCCGTAAAACGATTTTCTGTGTCGTTTGCAAAGCATCCGACTAACG	37.9801	58.1129	20.1328	Increase
92	Magi1_204_168	3'SS	204, 168	CAGGCAATGCATGTGTGGCTATGCCTCACAAAATAGGTCGGATTATTGAGGGGAGCCCTGCTGACCGCTGTGGCAAGCTGAAAGTAGGAGACCGGATCTTGGCAGTAAATGGATGTTCCATCACCAACAAATCCCATTCTGACATTGTCAACCTAATCAAAGAAGCGGGCAACACAGTGACTCTCCGCATCATCCCCGGGGATG; GTCGGATTATTGAGGGGAGCCCTGCTGACCGCTGTGGCAAGCTGAAAGTAGGAGACCGGATCTTGGCAGTAAATGGATGTTCCATCACCAACAAATCCCATTCTGACATTGTCAACCTAATCAAAGAAGCGGGCAACACAGTGACTCTCCGCATCATCCCCGGGGATG	25.7521	6.02587	19.7263	Decrease
93	Pitpnb_85	C	85	ATGCGTAAGAAGGGTTCCGTCCGAGGCACGTCGGCTGCTGATGCCTAGATGAGGCCCCTGTAGGTCAGAGACATTATCAGACTGT	38.3985	18.8996	19.499	Decrease
94	Pla2g6_165	C	165	TGATTACCAGGAAGGCGCTCTTGACTCTGCTGAAAACGGTGGGGGCCGACCACCACTTTCCAATCATCCAGGGGGTCTCCACGGAGCAGGGCTCTGCAGCTGCAACTCACCCCCTCTTCTCTCTGGACAGGACTCAGCCCCCAGCGATCAGCTTAAACAACCTAG	37.9001	18.4901	19.41	Increase
95	Pprf38b_53	C	53	GATTGACTCAGTCTTGCAGCGAGGCTCGGAGCAGCCCAGGGTCGCAGGTAGAG	7.82087	27.0475	19.2267	Increase
96	Camkk2_43	C	43	CAAAAAACCAACCAGGGAGTGGGAGCCCTTGTCTGAGCCCAAG	1.98301	21.1504	19.1674	Increase
97	Mdm2	C	85	GCCAATGTGCAATACCAACATGTCTGTGTCTACCGAGGGTGCTGCAAGCACCTCACAGATTCCAGCTTCGGAACAAGAGACTCTG	76.7931	95.6134	18.8203	Increase
98	MBNL2_54	C	54	ACTCAGTCGACTGCCAAAGCACTGAAGCGACCTCTCGAAGCAACTGTAGACCTG	50.2755	31.6832	18.5923	Decrease
99	Papola_63	C	63	GATGAAACAAGTGAAGATGCTAACTGTCTTGCTTTGAGTGGACATGATAA	76.8568	94.8458	17.989	Increase
100	Fyn_165_156	MXE	165, 156	AGAGAGCCGCAGGTCTCTGCTGCCGCCTAGTAGTTCCCTGTCACAAAGGGATGCCAAGGCTTACCGATCTGTCTGTCAAAACCAAAGATGTCTGGGAAATCCCTCGAGAATCCCTGCAGTTGATCAAGAGACTGGGAAATGGGCAGTTTGGGGAAGTATGGATGG; AGAAAGCTGATGGTTTGTGTTTTAACTTAACTGTGGTTTCATCAAGTTGTACCCCACAAACTTCTGGATTGGCTAAAGATGCTTGGGAAGTTGCACGTGACTCGTTGTTTCTGGAGAAGAAGCTGGGGCAGGGGTGTTTCGCTGAAGTGTGGCTTG	52.9311	70.8932	17.9621	Increase
101	Srrm1_42	C	42	GATGCAGATGGGAAAGCGATGGCAGTCACCAGTGACTAAAAG	38.7648	56.7066	17.9418	Increase
102	Epb4.1_63	C	63	AAAAAGAGAGAGAGACTAGATGGTGAAAACATTTATATCAGACATAGCAATTTAATGTTGGAG	70.829	53.1202	17.7088	Decrease
103	MBNL2_95	C	95	TACCCATGATGCACAGCGCTACGTCCGCCACTGTCTCTGCAGCAACAACTCCTGCAACAAGTGTCCCCTTCGCAGCAACAGCCACAGCCAATCAG	49.8573	32.9223	16.935	Decrease
104	D4Ertd22e_50	C	50	GAAATAGACAGACGGTTGGAAAAAAAACTGAAGATCACACAAAAAGAGAG	17.9599	34.452	16.4921	Increase
105	Rik_66	C	66	AATGCCTTATTGTTGGGCTGTAGCAGTGGACAATTTAAGAAGAGATATACCCAATCTAAAGGGACT	9.3907	25.5748	16.1841	Increase
106	Cbs_42	C	42	CACGAGACCAGGCCTGGTCAGGAGTGGTGGGGGGGCCCACAG	27.4808	43.1052	15.6244	Increase
107	Echdc2_366_88	5'SS	366, 88	CTGCTGGAAGCTCTGGCCCAGCTTCGGGAAGACCAGCAAGTCCGGGTCCTGCTCTTCAGAAGTGCGGTGAAGGGAGTGTTCTGTGCAG<GTGGGTGCCCAGTCACCCTCTCCTCTTCAGGGACTGGAATGCCTTAGGGCTCTGGCATAGGACAGGTTCCCATTTGACAATATGAACGCACTTGAAGACACAGGCAGGTGAAGTTCCTCGCCAAGTTTGGTTTACACAGCTTAGTGAGGGAAGGGAGAGAGTGAGATTCAGTTTGAACTTGGCCTCTCTGACCCATATCTATTCTTTCTGTTCTACCTGGCTTCCTTCTGACCCTTTATGGAGGAAATGGAGACACTGAGTCCCAACATGCTCACAAG	8.29296	23.7648	15.4719	Increase
108	Smarcd3_195_136	3'SS	195, 136	CCCTAGCCCTGGGCTTCCGTGGTGTACCATGGACATCAGAGGCTGGACTTCTCTGGCAGCGTGGACCCATCAGACCAGAAGAAGACAGCGTGCTATGACATAGATGTGGAGGTGGAGGAACCGCTGAAAGGGCAGATGAGTAGCTTCCTCCTGTCCACGGCCAACCAGCAGGAGATCAGTGCTCTGGACAGTAAG; CGTGGACCCATCAGACCAGAAGAAGACAGCGTGCTATGACATAGATGTGGAGGTGGAGGAACCGCTGAAAGGGCAGATGAGTAGCTTCCTCCTGTCCACGGCCAACCAGCAGGAGATCAGTGCTCTGGACAGTAAG	44.7685	29.4237	15.3447	Decrease
109	Wdr4_144_92 5'ss	5'SS	144, 92	GGAGGACGGACAGCCCGCAGACACAGGGAGTGACTCGATTCTGGCGTCCACCTTCTCCAAGTCTGGCCGCTATTTTGCTTTAACAGATGACA<GTAAGCGTCTGATTCTTTTCCGTACAAAACCATGGCAATGTCTGAGTGTCAG	92.6404	77.3027	15.3377	Decrease
110	Med15_120	C	120	ATGATTGCTGAAGCCTTGGCCCAAGGCGGGATGCACGTAAGAGCCCGGTTCCCGCCCACCTCCACCATGTCTGCTGGCCCGTCAAGCTCCATCTCTTTGGGCGGACAGCCCACAACACAG	66.8855	51.6488	15.2368	Decrease
111	Trp53inp1_38	C	38	GGCCAGAAAAAGCTGCTTATAAGACTCACGGGCACAGA	30.4	45.6	15.2	Increase
112	Plekhg3_351_264	5'SS	351, 264	GCTGGTGGAGGAGGAAGAACAGCGGCAGCAGAGCTTCTCGGGCTCCCTGGAGGGCCTTGCAGGGCATGATGGCAGCGAGAAGGTGCCTGGGCCAGAGCTCCCGGGCTCGGAGGAGGAGGAGGAGGA; GCTGGTGGAGGAGGAAGAACAGCGGCAGCAGAGCTTCTCGGGCTCCCTGGAGGGCCTTGCAGGGCATGATGGCAGCGAGAAGGTGCCTGGGCCAGAGCTCCCGGGCTCGGAGGAGGAGGAGGAGGAAGAAGAGAGTCTAGCAGTGGCGGAGCAGAGAAGAGAGTCTAGCAGTGGCGGAGCAG<GTAGCTGACTTTGCCAGCTCCCTGCTGGCCGCCCTGCACTGCTGGCACTATCGGGCCAACGCTTTACTTTTCTCCCGGGGTGCTATG	23.6057	8.58339	15.0223	Decrease
113	Smarcb1_139_112	5'SS	139, 112	GTGGGAAACTACCTGCGTATGTTCCGAGGTTCTCTGTACAAGAGATACCCCTCACTCTGGCGGCGACTAGCCACTGTGGAAGAAAGGAAGAAAATAGTGGCATCGTCACATG<GTAAAAAAACAAAACCTAACACTAAGG	43.2531	28.5319	14.7212	Decrease
114	Ntan1_103	C	103	GAAAGAGCCAGACTTCTCAGAGGTCAGTCTGTTCAACAAGTGGGACCCCAGGGCCTTCTGTATGTTCAGCAAAGAGAGCTTGCAGTGACCTCCCCAAAGGATG	69.5125	55.4104	14.1021	Decrease
115	MBNL1_54	C	54	ACTCAGTCGGCTGTCAAATCACTGAAGCGACCCCTCGAGGCAACCTTTGACCTG	28.5764	14.5781	13.9982	Decrease
116	Rik_200	C	200	AGGATAACAGCACTTTCCAGGAAACATGTCCACACTGCTTCCAATTGTTGGTTCTGGATAACTCTAGAGTGCGCCTCAAACCTAAAGCCAAATTGACACCAAAGATACAGAAACTTCTTAATCGGGAAGCAAGAAATGATACACTCAGTTTTAAAGAAGCAAAACTGTTGAGAAAGTATAAAGACTCTACAAGTGTGCTG	95.2784	82.0034	13.2751	Decrease
117	Arhgef11_129	C	129	TCTCTCTACTCCCTGGTGGTGGTGTCGGTGCAGCCAAGGTGGCGGGCAGCAATGTTACCCCTGCACTCCCAGAGAGTGGCCAGTCAGAATCTGAGCTATCTGAAGTGGAAGGCGGAGCACAGGCTACGG	47.39	34.58	12.81	Decrease
118	Inf2_157	C	157	AGTTTGTCCCTGATTCTGATGATATTAAGGCAAAAAGGCTGTGTGTGATC	19.6587	32.4677	12.809	Increase
119	Ppp1r13b_105	C	105	ATGGCTACAGTAGAGGCAGAGGGACCAGCACATGGACAGTGTCAGACCTGGACGTCAGGCCTCATTGTGGCTCCTCGGAGCACTCTGCAAGCCCACTTGCAAACT	22.9529	35.7488	12.7959	Decrease
120	Slc37a2_57	C	57	CTCTAGTCTGGCCCTAACCCACCCGCGATAGTATTTTCCTCAAGTCCCATGACTTTT	3.31	15.76	12.45	Increase
121	Osbpl1a_163_157	MXE	163, 157	GTGAGGAATTTTAAATTGGAACAGGAGCAAGAAAAAAACAAAATTTTGTCAGAAGCACTGGAGACTTTAGCCACTGAGCATCATGAACTAGAACGATCCCTGGTTGAAGGATCCCCGCCTGTCAGCATCCTTAGTGAGGAGGAGTTCTATGATGCACTGTCAG; GTTCCGAGTCCGAGGGGTCGCTGACTTGCCTGGAAGCTGTGACAGCACACTCCTTTGAAGAGAACGAAGTGCCTGGGAGCAGCGGAAAGCACAGAATGTCTGAAGGAAAAGACTGTGGTGGGGGAGATGCGCTCTCCAATGGCATCAAAAAGCACAG	84.9991	96.9919	11.9927	Increase
122	Flnb_72	5'SS	72	GCCACCGATGGGGAAGTCACAGCCATGGAGGAGGCACCGGTAAATGCATGTCCCCCTGGATTCAGGCCCTGG	51.03	62.86	11.83	Increase
123	Eif4a2_107	C	107	GAGTCGATAGCGGCAGTTGATGACGAGATGGCACTCAGAAACGGCGTTGACGTAATTTAGGACGTGGAATCATAAGCGAAACAGCACACTGTTTGAATAAAGAGCGA	13.077	1.39708	11.6799	Decrease
124	Ube2j2_163	C	163	GTGCTGGGCAAGTTGAGCTCTCTGGCCCACATGGCTTCTGAAGCTAAGAACTTGGGGACAATGCTTTCTGGAAGCATTTCTTGGCCATGCTGGACTGTAACCTTGTTCCTGGTGTGAGCATTCTTGGATGCATCAGGCAAAAGCCCTTGATTCTGCCAGAAAG	13.4158	24.7246	11.3089	Increase
125	Ubtf_111	C	111	GCCACTACGAAGGAGGTGAAGGACTCCCTGGGGAAGCAGTGGTCTCAGCTCTCGGACAAAAAGAGGCTGAAATGGATTCATAAGGCCCTGGAGCAGCGGAAGGAGTACGAG	49.8154	38.8351	10.9803	Decrease
126	Rpa3_75	C	75	ATTCATCCCACTGGAAAAATGTTTATTCTTTCAGATGGAGAAGGAAAAAATGGAACCATTGAATTGATGGAGCCA	83.1978	93.9271	10.7293	Increase
127	Elf2_174_138	3'SS	174, 138	TGGAAGTGTTTGTCCCTCCTTGTATATCAACTCCAG>AGTTTATCCATGCTGCGATGAGGCCGGATGTCATCACAGAGACTGTAGTGGAGGTGTCCACAGAAGAGTCTGAGCCGATGGATGCCTCGCCTATCCCTACTTCACCAGACAGCCACGAACCAATGAAAAAGAAAAAAG	43.3903	32.8451	10.5452	Decrease
128	TRp53bp1_141	C	141	TCAGTGCTGGGAGGTAACAGTCATGCCGCCTGGAGTCTCCTGTTTTCGTATGCCTGATGCTGGCAGATGTGGGTTGGCTGAGGGCTCATGCAGCATCCTTTGTCCAGATGCAGAAGTGGAACTGAATCCTCTTAAGACCAG	10.4051	15.69	9.89506	Decrease
129	Mocs2_122	C	122	ATTGACGTGTTGTATTTTGCAAAAAGTGCTGAAATAGCCGGAGTTCGCTCGGAGACCATTTCTGTGCCACAGGAAATCAAAGCGTCAGAGCTGTGGAAGGAGCTAGAGAGTCTCCATCCTGG	58.9091	67.9928	9.08366	Increase
130	Gfod2_196	C	196	CACCTGTTGTGAAGCTTCAGTTGTCTGGAGAAGAGCAGGAAGTGGAAGGGGATCCTGGCCTGACATCACTGGACGCAGTGACGCCATATTCTACGGGTGCTCCTTGCTGTAGCAGAAAGGGTCAGCATCCTGAGGCTCCATTATGTGTTGATGATAAGTGTTCTGTGGACGGCTCAAGGGTCAGGGTGCTTGGGAG	24.8481	32.8424	7.99437	Increase
131	Fgfr3_151_145	MXE	151, 145	ACTGCAGGCGCTAACACCACCGACAAGGAGCTAGAGGTTCTGTCCTTGCACAATGTCACCTTTGAGGACGCGGGGGAGTACACCTGCCTGGCGGGCAATTCTATTGGGTTTTCCCATCACTCTGCGTGGCTGGTGGTGCTGCCAG; TGTGTCGGAGCGGGACGGGGGCGAGTACCTCTGTCGAGCCACCAATTTCATAGGCGTGGCTGAGAAGGCCTTTTGGCTGCGTGTTCACGGGCCCCAAGCAG	16.624	8.64869	7.97526	Decrease
132	Jmjd6_521	RI	521	GTAAGAGGGAGACCAAAGTTATCAAGGAAGTGGTATAGGTGAGAAACCGTTTATTCCCTCTGCTTTGTTCCAGCTTTTTCCCCAAAGAGGAAAAGGGAAGCGGTCCCTGCTGCCATGTTGTGTGTGGGGACAGCCGGGCCTTACCGACCTGTGGGTAGAAAGGGCCCAGGTCAGAGCTAGTCGGCAGGGGGTCTGCTAGCCTCCAGGTGGCATCGTGCTTGGGTACGTGCGGCTGGCTCTGCATGTGTGGCCAACATCACAGTCAAGACATGGTCACGATTGGGATTGTTTCTTATTTTGTTTTCGTGCTGTTTTCTTCTTTTTTCTTATTCTTTTTATTCTTATTCGTTTGTTTGTTATTTTTAAACATAAAAGCTAGCACTAGCCAAAACAACAACA…	74.1858	81.6514	7.46554	Increase
133	Vps29_12	C	12	GCTGGGCACAGA	10.08	2.99837	7.08162	Decrease
134	Idua_203_103	3'SS	203, 103	GCTTCCTGAATTACTATGATGCCTGCTCTGAGGGGCTGCGCATTGCCAGCCCCACTTTGAAGTTGGGTGGTCCTGGGGATTCCTTCCACCCCCTGCCAAGGTCACCAATGTGCTGGAGCCTCCTGGGTCACTGTGCCAATGGAACCAACTTCTTCACTGGCGAGGTGGGCGTGCGTCTGGATTACATCTCCCTGCACAAGAAG; GTCACCAATGTGCTGGAGCCTCCTGGGTCACTGTGCCAATGGAACCAACTTCTTCACTGGCGAGGTGGGCGTGCGTCTGGATTACATCTCCCTGCACAAGAAG	3.43349	9.71471	6.28122	Decrease
135	Scrib_63	C	63	GGGGTGTCGTTTGACCAGGCCAATAACCTGCTGATAGAGCCTGCTCGCATTGAGGAGGAAGAG	73.06	66.8	6.26	Decrease
136	Bcas3_91	C	91	GGAAAAAAAAAGGAAAAAAAAAACAATGCCAACAGCCCAGCGTGCGTGAACAGCCCAACAGTAACAAAGCGTGCGTTCGAGACGGAGGAAG	8.33562	8.28184	5.03471	Decrease
137	Clk2_85	C	85	CACAGCAGCCGGAGAGCCAAGAGTGTAGAGGACGACGCTGAGGGCCACCTCATCTACCACGTCGGGGACTGGCTACAAGAGCGAT	77.1378	81.4479	4.31012	Increase
138	Tcerg1_94	C	94	TTAATTTAGTGAAAGATGTGAAAGTGAAAGCTTGTGAAAGATGCTGGGATTGGCAGCCCCGCAGACTGAAGTCCTCTGTTCATCCACAGAACAG	2.37969	5.64008	3.26039	Increase
139	Depdc5_155	C	155	GACATTGTTAGTGGACCGCGAGTCATGGGAGTGCATAACAGTTCGAGTGACCTTGGGCGAATCCCTTGTTTTGACGTTCCTCTACTTATGTGATGGACTAACCTCTTCGAATATCCCTGTACTATTTTGGTGTTCCTGATGCAGACAAAAACAAG	21.9701	24.182	2.21187	Increase
Genes with multiple splicing patterns. Sorted by ΔPSI In each row, total change quantified for variable region bolded in column D
					PSI values
#	Ensembl Gene name	Splicing pattern	variable region (bp)	variable region seq	E18	P28	Max DPSI	Induced change
140	MBNL1_36_95	DC	95, 36	TTCCCATGGTGCACGGTGCTACGCCAGCCACTGTGTCCGCAGCAACAACATCTGCCACAAGTGTTCCCTTCGCTGCAACAGCCACAGCCAACCAGGCTCAATATTGTGCATGACACCCGCTACAAGTGTTG	76.5398	33.8025	42.7373	Decrease
141	MBNL1_36_95	DC	95, 36	GCTCAATATTGTGCATGACACCCGCTACAAGTGTTG	76.6488	10.15	66.4988	Decrease
142	Ctage5_72_27	DC	72, 27	TATGAAGGCTTAGAGTCATCTTTAAAGGAGGCCAGCTTTGAGAAGGAGTCAACAGAAGCACAAAGTTTGGAG	61.4883	59.1888	2.2995	No Significant Change
143	Ctage5_72_27	DC	72 27	TTTGTTGAAGGATCACAAATATCAGAG	53.4478	91.6371	38.1894	Increase
144	Ppip5k2_120_63	DC	120, 63	ACGCCACACGCGGGTCTGCTGTTAAAAGGTTTTCTATCTCATTTGCTCGACACCCAACCAATG	36.4066	41.8969	5.49038	No Significant Change
145	Ppip5k2_120_63	DC	120, 63	AGCTCTTGTTTGTCCCGGCCGTAAAACGATTTTCTGTGTCGTTTGCAAAGCATCCGACTAACG	47.7972	66.4313	18.6341	Increase
146	Cask_69_36	DC	69, 36	AGAGATTCCCCCTCCACTTCCAGACAGTCCCCTGCTAATGGTCATAGCAGCACTAACAATTCTGTTTCG	70.7548	54.2459	16.5089	Decrease
147	Cask_69_36	DC	69, 36	GACTTGCCATCAACCACCCAACCAAAAGGACGACAG	43.4995	19.3067	24.1928	Decrease
148	Golgb1_123_105	C + 3'SS	123, 105	TTGAGTTCCATGCAGCAGGTGGTCCGAGAGAAAGACGCCCGCTTTGAAACACAGGTTCGTCTCCATGAAGATGAGCTCCTTCAGTTAGTAACCCAGTCAGATGTGGAAACAGAGATGCAACAG	30.7157	19.7129	11.0028	Decrease
149	Golgb1_123_105	C + 3'SS	123, 105	GTGGTCCGAGAGAAAGACGCCCGCTTTGAAACACAGGTTCGTCTCCATGAAGATGAGCTCCTTCAGTTAGTAACCCAGTCAGATGTGGAAACAGAGATGCAACAG	41.2767	46.8779	5.60117	No Significant Change
150	Fcgr2b_141_57	C + 3'SS	141, 57	CTCTCCCAGGAAACCCTGATCACAGGGAAATGGGAGAAACCCTTCCAGAGGAAGTAG*GTGAGTACAGACAGCCCTCTGGGGGCTCAGTGCCTGTCAGCCCAGGGCCTCCATCTGGACTGGAGCCAACAAGCAGCAGCCCAT	32.4308	3.63268	28.7981	Decrease
151	Fcgr2b_141_57	C + 3'SS	141, 57	GTGAGTACAGACAGCCCTCTGGGGGCTCAGTGCCTGTCAGCCCAGGGCCTCCATCTGGACTGGAGCCAACAAGCAGCAGCCCAT	12.1483	24.0547	11.9065	Increase
