# Supplementary material for: ESRP2 controls an adult splicing programme in hepatocytes to support postnatal liver maturation
Source: Nat Commun. 2015 Nov 4;6:8768. doi: 10.1038/ncomms9768 (PMC4635967; doi:10.1038/ncomms9768)
Supplement: Supplementary Data 2 — Conservation of alternative splicing between humans and mice. [file ncomms9768-s3.xlsx]

## Sheet: Sheet1
Supplmentary Data 2
	Mouse to Human Alternate Events
	Key:
	Regulated in Mouse & Human
	2 Isoforms - No Δ Human
	Single Isoform shown in Human
	# Tested in Human	126
	Regulation Pattern		Direction of Splicing
	Regulated in Mouse & Human	55	Increased Inclusion	43
			Decreased Inclusion	11
			Opposite Inclusion	1
	2 Isoforms - No Δ Human	33	Increased Inclusion	18
			Decreased Inclusion	15
	Only 1 Isoform in Human	38	Single Isoform - Constituitive (+distal SS)	21
			Single Isoform - Skipped (+proximal SS)	17
#	Name	Splice Type	Exon Size	Variable region Seq	% Sequence Match	PSI TP 1	PSI TP 2	ΔPSI
	Mouse					E18	P28
	Human (Blank if same)					Fetal	Adult
1	Synrg	SE	36	AAAGAAGAGACGCCTGCAGAAGAACAGCCTAAAAAA	94.4	0	89	89
			36	AAAGAAGAGAAGCCTGCAGAAGAACATCCTAAAAAA		36	52	16
2	Usp32	Alt 5' SS	162, 118	GTAATCAAGAATAGCAAAACGGACATCCCAGAACTAGAATTATTTCCTCGCTATCTTCTCTTCCTTCGACAGCAGCCTGCCACACGGACACAGCAATCTAACATCTGGGTGAATATGG<GTATGATGAGCCTGAGAATGTTTCCTCAGCATTTGCCTAGAG, GTAATCAAGAATAGCAAAACGGACATCCCAGAACTAGAATTATTTCCTCGCTATCTTCTCTTCCTTCGACAGCAGCCTGCCACACGGACACAGCAATCTAACATCTGGGTGAATATGG	91.9	7	94	87
			160, 118	GTTATCAAGAACAGCAAGACAGACATCCCAGAGCTGGAATTATTTCCCCGCTATCTTCTCTTCCTGAGACAGCAGCCTGCCACTCGGACACAGCAGTCTAACATCTGGGTGAATATGGGTATGATGAGCCTGAGAATGTTTCCTCAGCATTTACCGAGAG, GTTATCAAGAACAGCAAGACAGACATCCCAGAGCTGGAATTATTTCCCCGCTATCTTCTCTTCCTGAGACAGCAGCCTGCCACTCGGACACAGCAGTCTAACATCTGGGTGAATATGG	90.7	15	71	56
3	Nf2	SE	45	CCTCAAGCCCAAGGCAGAAGACCTATCTGCATTTGAGTCCTCAAA	97.8	0	86	86
			45	CCTCAAGCCCAAGGCAGAAGACCTATCTGCATTTGAGCCCTCAAA		31	62	31
4	Sidt2	SE	63	GGCACGACCAGTTCAAGCGGCGCCTTCCCTCTGGCCAGATGCGGCAGCTGTGCATTGCCATGG	98.4	0	75	75
			63	GGCACGACCAGTTCAAGCGGCGCCTCCCCTCTGGCCAGATGCGGCAGCTGTGCATTGCCATGG		38	60	22
5	Fanci	RI	157	GTAAAAATGTTCTTTATTTCCACTCTCATTTACTGCTGGAAGGAGTCTAGCAAGCTCTGTGGCAGGCAGCACAGCTAGAGGTGGTCAAGGTGAATGTCATCTGGTAAAAGCAAAGGGTCCTCCAAGTACACACTGAAAGGACCTTCTGCTGTCCCAG	21.7	10	74	64
			566	GTAAACATTCTCTTATTATGTGCTACCATTCCCATTTACCTTCTTGACAGATCTGGCAAACTGAAGCAGCACAACTACAATGGAGGAAAAGAGACTCTGGGCCATTTGTGTGTTTGCCATCCCCCCTCTCCCCCCCCCCCCCTTTTTTTTTTTGAGACTGTGTCTCATTCTGTCACCCAGGCTGGAGTGCACATTCAAGTGATCCTCTGGCCTCAGCCTCCAGAGTAGCTGGGACTACAGTCATATGCCATCATACCCCACTAGTTTTTTGGGTTTGTTTTTGTAGAGATGGGGTCTCACTATGCTGCCCAGGCTGGTCTCAAACTCCTGGCCTGAAGTGATCCTTCCACCTTGGCCTCCCAAAGTGCTGGGATTACAGGCATGAGCCACCACACTCAG…		4	47	43
6	Trp53inp1	SE	38	GGCCAGAAAAAGCTGCTTATAAGACTCACGGGCACAGA	97.4	0	62	62
			38	GGCCAGGAAAAGCTGCTTATAAGACTCACGGGCACAGA		51	73	22
7	Slain2	SE	78	CTTCTCAAAGGCTGAAAAGTTTGCCTCGTACTTCCCTCAAAGCCAAACAGTTGCTTCCAACTTCATCTACAAAAAGAG	93.6	17	75	59
			77	TTCGCAAAGGCTGAAAAATTTGCCTCGCACTTCCCTCAAAGCCAAACAGTTGCTTCAAACTTCATCTACAAAAAGAG		31	41	10
8	Tsr1	RI	81	GTAGGTGTGAGAAGGAGAGTGGTGGGAAGATGGCCTTGCGGCTGTGTGGGCAAATGTTTGACTTTGTTTTTCCATTCTAAG	55.4	9	68	59
			110	GTGGGTATGAAGGAGGAGGATGGGATCTGATTGCCTTTGTGGTATAAAGGTTGGGTTTACATTTTGTGGGTAAATGTTTCATCTTGGTCTTTAATGTGTTTGATTCTAAG		10	30	20
9	Picalm	SE	24	AATGGCATGCATTTTCCACAATAC	100	13	71	58
			24	AATGGCATGCATTTTCCACAATAC	-	53	76	23
10	Fnip2	SE	90	GTCTGCTGCAGGTGTGCAGCGGCAAACTGCTGCAGGGGTTGTCTGAAGGAGGACCTCTCCGGCTCACCCGGAGCGCTTCTTTCTTTGCAG	91.1	16	71	56
			90	GTCTGCTGCAAGCATGCAGCAGCAAACTGCTGCAGGGGGTAGCTGAAGGAGGACCTCTCCGGCTCACCCGGAGTGCTTCTTTCTTTGCAG		58	70	12
11	Ralgps2	SE	78	GAACAGATTATACCATTCTCTCGGCCCGGTGACAAGAGTGCCGCGAAATGGCTATCGAAGCCACACGAAGGCCAGCAG	94.9	33	87	53
			78	GAACAGATTATACCATTCTCTCGGCCCGGTGACAAGAGTGGCACGAAATGGCTATCGAAGTCACATGAAGGCCAGCAG		75	88	13
12	Nedd4l	SE	60	CCCAGCACCCCAACTAGGCGAGCCCGTTCGTCAACTGTCACGGGTGGTGAGGAATCCACG	85	50	96	45
			60	CCCAGTGCCCCAGCTGGGAGAGCGCGTTCATCAACTGTCACGGGTGGTGAGGAACCAACG		48	86	38
13	Gpcpd1	SE	76	ACTATCGGTGGTCCATGTCAAGTCATAGTTCACAAGTGGGAGACTCATCTACAACCACGATCAATAACCCCTTTAG	98.7	52	96	44
			76	ACTATCGGTGGTCCATGTCAAGTGATAGTTCACAAGTGGGAGACTCATCTACAACCACGATCAATAACCCCTTTAG		45	68	23
14	Slk	SE	93	GTTATGAATGAAGTGGAGAAAGCCCCCAGAGAGCTGAGGAGGGAGCTCACGAAGCGCAGGAAAGAGGAGCTTGCGCAGAGCCAGCACGCTCAG	88.2	2	45	43
			93	GTTATAAATGAAGTGGAGAAAGCACCCAAAGAGCTGAGAAAAGAGCTCATGAAACGCAGGAAAGAGGAGCTTGCACAAAGCCAGCATGCTCAG		10	36	26
15	Nfib	SE	89	CTGAGGATTTGTGACTGGACCATGAATCAAAACGGCAGGCATTTATACCCCAGTACCAGTGAGGATACATTGGGAATTACTTGGCAAAG	100	37	75	38
			89	CTGAGGATTTGTGACTGGACCATGAATCAAAACGGCAGGCATTTATACCCCAGTACCAGTGAGGATACATTGGGAATTACTTGGCAAAG		37	61	24
16	Sorbs1	SE	168	AAACTTTTAGCGGACCAGAGACGACTTAAGCGCGAGCAAGAAGAGGCCGATATTGCAGCTCGCCGCCACACAGGTGTCATCCCGACTCATCATCAGTTTATCACTAATGAGCGCTTTGGGGACCTCCTCAATATAGATGATACGGCCAAAAGGAAATCTGGGTTAGAG	93.5	34	71	37
			168	AAACTTTTAGCGGACCAGAGACGACTTAAACGCGAGCAAGAAGAGGCTGATATTGCAGCTCGACGCCACACAGGCGTCATTCCGACGCACCATCAGTTTATCACTAATGAGCGCTTTGGGGACCTCCTCAATATAGACGATACTGCAAAAAGGAAATCTGGGTCAGAG		66	79	13
17	Fnip1	SE	84	GTCTTTCACAGTTCTGCAGCCCCAGGCGGGCTTTCTCTGAGCAGGGTCCGCTCCGCCTGATCAGGAGTGCCTCTTTCTTTGCAG	97.6	60	97	36
			84	GTCTTTCACAGTTCTGCAGCCCCAGGCGGGCATTCTCTGAGCAGGGTCCGCTCCGCCTGATCAGGAGCGCCTCTTTCTTTGCAG		60	70	10
18	Inf2	SE	57	AGTTTGTCCCTGATTCTGATGATATTAAGGCAAAAAGGCTGTGTGTGATCCAGTGAG	82.5	48	84	36
			57	AGGTTCCCCCTGATTCTGATGATAATAAAACAAAGAAACTGTGTGTGATCCAGTAAG		63	89	26
19	Macf1	SE	18	TTCTTCCTCGGCAATCAG	100	30	66	36
			18	TTCTTCCTCGGCAATCAG	-	65	80	15
20	Insr	SE	36	AAAAACCTCTTCAGGCAATGGTGCCGAGGACAGTAG	91.7	61	94	33
			36	AAAAACCTCTTCAGGCACTGGTGCCGAGGACCCTAG		62	82	20
21	Fam13b	SE	192	AAAAGACAGCTTTGATTTCTGGCTGCAAAAAAGCTATGAGGAAGAGCTCCTCCCCTTCCTTGAGTAACTGCAACTCCGATCTTGCTAGCAAAATATTTGGAATTCCACTTGATGAGCTGCAGCAGGGAGGACATCCAGACAATGAGGTTCCGTTCATAGTCCGCCACGTTGTGGACTATATTGAGGAACATG	97.9	55	88	32
			192	AAAAGACAGCTTTGATTTCTGGCTGCAAAAAAGATATGAGGAAGAGCTCCTCCCCTTCCTTGAGTAACTGCAACTCCGTTCTTGCTAACAAAATATTTGGAATTCCACTTGATGAGCTGCAGCAGGGAGGACATCCAGACAATGAGGTTCCATTCATAGTCCGCCACGTTGTGGACTATATTGAGGAACATG		40	54	14
22	Ppip5k2	SE	63	ACGCCACACGCGGGTCTGCTGTTAAAAGGTTTTCTATCTCATTTGCTCGACACCCAACCAATG	95.4	30	62	32
			65	GACGCCACACGCGGTTCTGCTGTTAAAAGGTTTTCTATCTCATTTGCTCGACACCCAACCAATGG	-	49	83	34
23	Arhgap	SE	75	GATTCTCCAACTACCACAAAACTCTGCTTACCTGAAAATGAATCTCCTCCTACTTCATCAAAGCATCAAGATCCA	82.7	31	62	31
			75	GAATCTCCAACTGCCTCAAAACCCTGCTTTCCTGAAAATGAGTCTTCTCCCTCCTCACCAAAGCACCAAGATACA		48	78	30
24	Csnk1d	SE	63	AATAGCATTCCTTTCGAACACCACGGCAAGTAGCTGCTCGTCTCCATCGGAAGGCAGCACTGG	98.4	44	71	28
			64	AATAGCATTCCTTTCGAACACCACGGCAAGTAGCTGCTCGTCTCCCATCGGAAGGCAGCACTGG		63	81	18
25	Ppip5k1	SE	63	AGCTCTTGTTTGTCCCGGCCGTAAAACGATTTTCTGTGTCGTTTGCAAAGCATCCGACTAACG	100	20	48	28
			63	AGCTCTTGTTTGTCCCGGCCGTAAAACGATTTTCTGTGTCGTTTGCAAAGCATCCGACTAACG	-	45	56	11
26	Macf1	SE	102	ACTCCACTTCAGTTCTCTCGATGTTATGACAAACCCTGGTTGATAAACAGTAAAGCTGTCAAGGACAGCCATTGTCCTGACCTCCAGCTCCTCAGCCCTGAG	83.8	25	52	27
			111	ACTTCACTTCAGTTCTCTCGCTGTTATGACAAACCCTGGTTGGTAAACAGTAAAGCTGGCACCCCTATCAGGGACAGCCATTCTCCTGACCTCCAGCTGCCCACCCCCGAG	-	35	47	12
27	Mtmr3	SE	111	ACTTCAATCCCCGACTCGGAAAGCAATCTGGATCAGAACTGTGTGTCTCGCTGCAGCACAGAGATTTTCTCTGAAGCCAGCTGGGAGCAGGTGGATAAACAGGACACAGAG	99.1	41	68	26
			111	ACTTCAATCCCCGACTCGGAAAGCAATCTGGATCAGAACTGTTTGTCTCGCTGCAGCACAGAGATTTTCTCTGAAGCCAGCTGGGAGCAGGTGGATAAACAGGACACAGAG		62	78	16
28	Uap1	SE	51	CAGTGCTACAAATGGAAAGTCAGAGGCCATCACAGCTGATGTCAATCACAA	96.1	38	63	25
			51	CAGTGCTACAAATGGGAAGTCAGAGACCATCACAGCTGATGTCAATCACAA	-	68	83	15
29	Yap1	SE	48	GCAATACGGAATATCAATCCCAGCACAGCAAATGCTCCAAAATGTCAG	95.8	42	66	24
			48	GCAATGCGGAATATCAATCCCAGCACAGCAAATTCTCCAAAATGTCAG		42	55	13
30	Kras	SE	124	AGAGTGGAGGATGCTTTTTATACATTGGTGAGAGAGATCCGACAGTACAGATTGAAAAAAATCAGCAAAGAAGAAAAGACTCCTGGCTGTGTGAAAATTAAAAAATGCGTTATAATGTAATCTG	97.6	4	25	21
			124	AGAGTGGAGGATGCTTTTTATACATTGGTGAGGGAGATCCGACAATACAGATTGAAAAAAATCAGCAAAGAAGAAAAGACTCCTGGCTGTGTGAAAATTAAAAAATGCATTATAATGTAATCTG		17	30	13
31	Myo9b	SE	48	CCGTGGCCTCTCAAACTGGGGTTTTCATCACCCTATGAGGGGGTCCGG	91.7	30	51	21
			48	CCATGGCCTCTCAAACTGGGGTTTTCGTCTCCCTATGAGGGGGTCCTG	-	50	60	10
32	Ppip5k2	SE	120	GGTCTCACTGTGCGGGCCTGTTTAGCACCTCAGTGCTCGGGGGTTCTTCAAGTGCACCTAACCTACAGGATTATGCCCGTACTCATCGTAAAAAGCTGACTTCTTCTGGCTGCATAGATG	96.7	26	47	21
			120	GGTCTCACTGTGCGGGCCTGTTTAGCACCTCGGTGCTCGGGGGTTCTTCAAGCGCACCTAACCTACAGGATTATGCTCGTACTCATCGTAAAAAGCTGACCTCTTCTGGCTGCATAGATG	-	49	83	34
33	Dph3	SE	76	GGAAGATTTGGAAAATGGAGAAGATGTGGCCACGTGTCCTAGCTGCTCACTCATTATAAAAGTGATTTATGACAAA	93.4	72	90	18
			76	GGAAGATTTGGAGAATGGGGAAGACGTGGCAACGTGTCCTAGCTGCTCTCTCATTATAAAAGTGATTTATGACAAA		52	79	27
34	Spna2	SE	60	GACACGCATAACTAAGGAGGCCGGCAGTGTATCTCTGCGTATGAAACAGGTGGAAGAACT	98.3	25	43	18
	SPTAN1		60	GACACGCATAACTAAGGAGGCCGGCAGTGTATCTCTGCGTATGAAGCAGGTGGAAGAACT		53	70	17
35	Med12	RI	75	GTACCATGGTGCCCCCCAGCTACTCCAGCCAGCCTTATCAGAGCACCCACCCTTCTACCAATCCTACTCTTGTAG	96.1	75	90	15
			77	GGTACCATGGTGCCCCCCAGCTACTCCAGCCAGCCTTACCAGAGCACCCACCCTTCTACCAATCCTACTCTTGTAGA		69.7	79.8	10.1
36	Tcerg1	SE	94	TTAATTTAGTGAAAGATGTGAAAGTGAAAGCTTGTGAAAGATGCTGGGATTGGCAGCCCCGCAGACTGAAGTCCTCTGTTCATCCACAGAACAG	100	4	19	15
			94	TTAATTTAGTGAAAGATGTGAAAGTGAAAGCTTGTGAAAGATGCTGGGATTGGCAGCCCCGCAGACTGAAGTCCTCTGTTCATCCACAGAACAG		12	25	13
37	Dock6	SE	93	GCCATCGACCGCAACTCTAGCCGGGCCTCCTCTTACCTCGAGGCCTCATCCTCGGCCCTGCCAGCCCCTCAGTCGAGACACACTGTGCAGAAG	86	53	63	10
			93	GCCATCGACTGCAACTCTAGCCGAGCCTCCTCCTACCTCGAGGGTTCCTCCTCGGCCCCACCAGCCACCCAGCTGAGACCCACTGTGCAGAAG	-	14	29	15
38	Pdgfa	SE	69	GAAGGCGTAGGGAATCAGGTAAAAAGCGGAAAAGGAAAAGGTTAAAACCCACCTAAGGCGGCCGACCAG	92.9	6.8	44.44	37.64
			69	GAAGGCCTAGGGAGTCAGGTAAAAAACGGAAAAGAAAAAGGTTAAAACCCACCTAAAGCAGCCAACCAG		12.76	24.36	11.6
39	Zdhhc16	SE	48	AAAATGAAACAGCTTGACAAGAACAAACTACAGGCGATTGCCAACCAG	95.9	27.36	64.85	37.49
			48	AAAATGAAACAGCTCGACAAGAACAAACTACAGGCGGTTGCCAACCAG		71.18	92.03	20.85
40	Cobll1	SE	39	CCCCCTCTGCCACTGCCTTCAGTAAGTCATCTTTCCAAG	84.6	54	86	32
			39	CCACTTCTGTTACTGTCTTCAGTAAGTCATCTTTACAAG		30	54	24
41	Wdr59	SE	57	ATGTCTCCTCGCTCTGCCCGGCGACGTTGGTCCATACAAGCAATTAACGACTTCCCG	98.2	6	34	28
			57	ATGTCTCCTCGCTCTGCCCGGCGGCGTTGGTCCATACAAGCAATTAACGACTTCCCG		7	24	17
42	Znf655	SE	86	CTCCACCTGTTCCCCAGGTGCCTGCTCTTCCCCATGAGGGAAGCCCAGGAGACCAGGCAGCTGCGCTCCTGACAGCCAGGTACCAG	96.5	50	77	27
			86	CTCCACCTGTTCCTCAGGTGCCTGCTCTTCCCCGTGAGGGAAGCCCAGGAGACCAGGCAGCTGCGCTCTTGACAGCCAGGTACCAG		77	87	10
43	Srrm1	SE	42	GATGCAGATGGGAAAGCGATGGCAGTCACCAGTGACTAAAAG	95.2	45	58	13
			42	GATGCAGATGGGAAAGCGATGGCAATCGCCAGTGACTAAAAG		59	80	21
44	Ubtf	SE	111	GCCACTACGAAGGAGGTGAAGGACTCCCTGGGGAAGCAGTGGTCTCAGCTCTCGGACAAAAAGAGGCTGAAATGGATTCATAAGGCCCTGGAGCAGCGGAAGGAGTACGAG	100	47	5	-41
			111	GCCACTACGAAGGAGGTGAAGGACTCCCTGGGGAAGCAGTGGTCTCAGCTCTCGGACAAAAAGAGGCTGAAATGGATTCATAAGGCCCTGGAGCAGCGGAAGGAGTACGAG		35	18	-17
45	Usp4	SE	141	ATCAAGCACTGCACCTAGCAGAAATTTCACTACCTCTTCAAAACCATCCGCAAGTCCCTATTGCTCAGTGTCTGCCTCTCTCATTGCAAATGGTGATAGCACTAACAGCTCTGGGATGCACAGCTCCGGTGTCAGCAGGGG	92.9	89	47	-42
			141	ATCAAGCACTGCGCCTAGCAGAAATTTTACTACCTCTCCAAAATCATCAGCAAGTCCCTATTCCTCAGTGTCTGCCTCTCTCATTGCAAATGGTGATAGCACTAGCACCTGTGGGATGCACAGTTCCGGTGTCAGCAGGGG		77	29	-48
46	Dock6	SE	105	GGTGTCGATCGCTCACACTCCTGGGTGAATTCTGCTTATGCTCCGGGAGGCAGCAAGGCTGTGCTGCGGCGGGTGCCCCCATACTGTGGGGCTGATCCCAGACAG	90.5	65	50	-15
			105	GGCATCGATCGCTCACACTCCTGGGTGAATTCCGCTTATGCTCCAGGAGGCAGTAAGGCTGTGCTGCGGCGGGCGCCCCCTTATTGTGGGGCCGACCCCAGACAG	-	69	55	-14
47	Clk2	SE	85	CACAGCAGCCGGAGAGCCAAGAGTGTAGAGGACGACGCTGAGGGCCACCTCATCTACCACGTCGGGGACTGGCTACAAGAGCGAT	100	75	57	-18
			85	CACAGCAGCCGGAGAGCCAAGAGTGTAGAGGACGACGCTGAGGGCCACCTCATCTACCACGTCGGGGACTGGCTACAAGAGCGAT		94	80	-14
48	Pla2g6	SE	165	TGATTACCAGGAAGGCGCTCTTGACTCTGCTGAAAACGGTGGGGGCCGACCACCACTTTCCAATCATCCAGGGGGTCTCCACGGAGCAGGGCTCTGCAGCTGCAACTCACCCCCTCTTCTCTCTGGACAGGACTCAGCCCCCAGCGATCAGCTTAAACAACCTAG	81.8	23	1	-21
			162	TTGTCACCAGGAAGGCGATCTTGACTCTGCTGAGAACCGTGGGGGCCGAATACTGCTTCCCACCCATCCACGGGGTCCCCGCGGAGCAGGGCTCTGCAGCGCCACATCATCCCTTCTCCCTGGAAAGAGCTCAGCCCCCACCGATCAGCCTAAACAACCTAG		45	59	14
49	Wdr4	Alt 5' SS	144, 92	GGAGGACGGACAGCCCGCAGACACAGGGAGTGACTCGATTCTGGCGTCCACCTTCTCCAAGTCTGGCCGCTATTTTGCTTTAACAGATGACA<GTAAGCGTCTGATTCTTTTCCGTACAAAACCATGGCAATGTCTGAGTGTCAG, GGAGGACGGACAGCCCGCAGACACAGGGAGTGACTCGATTCTGGCGTCCACCTTCTCCAAGTCTGGCCGCTATTTTGCTTTAACAGATGACA	88.9	93	71	-22
			141, 90	GGAGGACGCGCCCTTGGACCAGGGGAGCGGTGCGATTCTGGCGTCCACCTTCTCCAAGTCTGGCAGCTATTTTGCTTTAACCGATGACAGTAAGCGTCTGATTCTTTTCCGTACAAAACCATGGCAATGTCTGAGTGTCAG, GGAGGACGCGCCCTTGGACCAGGGGAGCGGTGCGATTCTGGCGTCCACCTTCTCCAAGTCTGGCAGCTATTTTGCTTTAACCGATGACAG	81.7	57	39	-18
50	Epb4.1	SE	63	AAAAAGAGAGAGAGACTAGATGGTGAAAACATTTATATCAGACATAGCAATTTAATGTTGGAG	98.4	76	50	-26
			63	AAAAAGAGAGAAAGACTAGATGGTGAAAACATTTATATCAGACATAGCAATTTAATGTTGGAG	-	85	59	-26
51	Stx2	SE	125	AAAAAGTGGATAATTGCTGCTGTGGCGGTGGCTGTCATTGCCGTCCTGGCTCTAATCATTGGCTTGTCGGTTGGCAAATGATTGCGTAGATGGCGCTGGGTGCTTGCCTCTCCCTCAGGGTGGCA	78.6	55	24	-32
			126	AAAAAGTGGATAATTATTGCTGTGTCAGTGGTTCTGGTTGCCATAATCGCTCTAATTATTGGCTTGTCAGTTGGCAAATGATGGTGTGGATAACGTCAGTGTGCATGCCTCTCTGCCAGGGTGGGA		30	14	-16
52	Phkb	Alt 3' SS	109, 92	TTTTAAAATTGGTGTAGTTTAGCGTGCAACGCTTATGATAAGAATCAACAGTTTGAAATGGCCAACTCACCTGATGCAGCCTTCTCTTCACCTGCTTTGTTAAGGTCTG, TTTAGCGTGCAACGCTTATGATAAGAATCAACAGTTTGAAATGGCCAACTCACCTGATGCAGCCTTCTCTTCACCTGCTTTGTTAAGGTCTG	82.1	57	4	-53
			112, 95	TTTTAAAATTGCTATAGCTTAGCCTGCGACGCTTATGATTAGAGCCAACAATTTGAAATGGCCTGCTCACCTGATGCAGTCGTCTCTCCGTCTTCCGCTTTCTTAAGGTCTG, CTTAGCCTGCGACGCTTATGATTAGAGCCAACAATTTGAAATGGCCTGCTCACCTGATGCAGTCGTCTCTCCGTCTTCCGCTTTCTTAAGGTCTG	81.1	30	15	-15
53	Dgkd	SE	131	TTCACCTCTGGGGGACAGAGGAGGTTGCTGCCTGGCTGGAGCACCTCAGTCTCTGTGAGTATAAGGACATCTTCACGCGGCACGACATCCGGGGCTCTGAGCTCCTGCACCTGGAGCGGAGGGACCTCAAG	99.2	90	28	-62
			131	TTCACCTCTGGGGGACAGAGGAGGTTGCTGCCTGGCTGGAGCACCTCAGTCTCTGTGAGTATAAGGACATCTTCACACGGCACGACATCCGGGGCTCTGAGCTCCTGCACCTGGAGCGGAGGGACCTCAAG		86	61	-25
54	Sec31a	SE	78	GCTCTTAAGGACTCTGACCAAGTAGCGCAGAGTGATGGGGAGGAGAGTCCTGCTGCTGAAGAGCAGCTCTTGGGAGAG	96.2	95	81	-14
			78	GCTCTTAAAGACTCTGACCAAGTAGCACAGAGTGATGGGGAGGAGAGCCCTGCTGCTGAAGAGCAGCTCTTGGGAGAG	-	57	45	-12
55	Vps29	SE	12	GCTGGGCACAGA	100	16	2	-14
			12	GCTGGGCACAGA		26	2	-24
1	Arhgef101	SE	15	GCCCTCCAACCACAG	86.7	3	85	82
			15	GCCTGCCAACCACAG		97	98	-
2	Cnnm2	SE	66	TTCCTTTGTCCCTGTCTCGCACCTTTGTTGTCAGCAGGACAGAGGTGTTAGCTGCGGGCTCTCCAG	90.9	3	59	57
			66	TTCCTTTGTCCCTGTCTCGTACCTTTGTTGTCAGCAGAACAGAGTTGTTAGCAGCAGGTTCTCCAG		16	19	-
3	D930015E06Rik	SE	183	ACAGTTACTACCAGAAGTCTGAGAAGAAGTGTGCAGACAAGTTTTGCTCGGACTCTAGCTCCGACTGTGGCAGCTCCTCCGGCAGTGTGCGGGCCAGCCGGGGCAGCTGGGGCAGCTGGAGCAGTAGCAGCTCTGATTGTGACAGGAGGCCAGTGGTGGACATACAGCACTTCCTGCCACCTG	80.6	31	88	57
	KIAA0922		183	GTTACTACCAGAAGCCTGAGAAGAAATGTGTGGACAAGTTCTGCTCCGATTCCAGCTCTGACTGTGGGAGCTCCTCTGGCAGCGTGCGTGCCAGCCGGGGCAGCTGGGGGAGCTGGAGCAGCACCAGCAGCTCCGACGGGGATAAGAAGCCCATGGTGGACGCCCAGCACTTCCTGCCGGCCG		19	20	-
4	Nfya	SE	87	CAGCAGGGTGGTGTCACTGCTGTCCAGCTGCAGACTGAGGCCCAGGTGGCATCCGCCTCAGGCCAGCAAGTCCAGACCCTCCAGGTA	97.7	28	81	53
			87	CAGCAGGGTGGTGTCACTGCTGTGCAGTTGCAGACTGAGGCCCAGGTGGCATCCGCCTCAGGCCAGCAAGTCCAGACCCTCCAGGTA	-	29	30	-
5	4932438A13Rik	SE	201	AGTTCAGATGGAAGTTCAGTAAGTGGAGATGGTCACAAACTCACCATTGGGCAGCGACTTGTAAATCACCTACTAGGCCTGGCACCTCCAAATCAGCGCTATTCTGTTCCTGCAGAGTATCTGTGTGATTCAGAGATGCGGGGCTCCCCTCAGTCTAGCCAGTCCCATTTGAAAGCATGCAGAGCACACTCATGGGGAAAC	95.5	8	55	48
	KIAA1109		201	AGTTCAGATGGAAGTTCAATAAGTGGAGATGGCCACAAACTCACCTTTGGGCAGCGACTTGTAAATCACCTACTAGGCCTGACACCCCCAAATCAGCGCCATTCTGTTCCTGCAGAGTATCTGTGTGACCCAGAGATGTGGGGCTCCCCTCAGTCTAGCCAGTCCCATTTGAAAGCATGCAGAGCACACTCATGGGGAAAC		27	29	-
6	Ctage5	SE	27	TTTGTTGAAGGATCACAAATATCAGAG	100	57	99	42
			27	TTTGTTGAAGGATCACAAATATCAGAG	-	20	23	-
7	Rffl	SE	84	GCCGTTGGCCATGTGTCTCAGGACCACGAGGAGCCCATCTTCCCGGAGAGCACAGCCAGAGTACCTACTGAGGATGAGACCCAG	85.7	55	97	42
			84	GCCAATGGCCATGTGTCTCAGGATCAAGAGGAACCCGTCTACCTGGAGAGCGTGGCCAGAGTACCTGCTGAGGATGAGACCCAG		87	96	-
8	Tmub2	SE	55	TGTTAATTATTTTTGCTTCGATGATTTCACGTCTTCTTCAAAACAACCTTATGAG	89.1	36	73	37
			54	TGCCAAGTATTTTGCTTCGATGATTTCACGTCATCTTCAAAACAACCTCATGAG		66	70	-
9	Lrrfip2	SE	45	GGAGTTGAGGATACATTGTCTCTTCGGAGCCTTGGCAGTCACAGG	86.7	2	37	35
			45	GGAGTTGAGGATGCATTGTCCATTCGAAGTGTTGGCAGTCACAGG		20	12	-
10	Vegfa	SE	72	AAAATCAGTTCGAGGAAAGGGAAAGGGTCAAAAACGAAAGCGCAAGAAATCCCGGTTTAAATCCTGGAGCGT	95.8	6	38	33
			72	AAAATCAGTTCGAGGAAAGGGAAAGGGGCAAAAACGAAAGCGCAAGAAATCCCGGTATAAGTCCTGGAGCGT		35	32	-
11	1110020G09Rik	SE	66	AATGCCTTATTGTTGGGCTGTAGCAGTGGACAATTTAAGAAGAGATATACCCAATCTAAAGGGACT	92.4	10	41	31
	Nadkd1		66	AATGTCTTATTCTTGGGCTGTAGCAGTGGACAATTTAAGAAGAAGTATACCCACTCTAAAGGGACT		30	23	-
12	Ptk2b	SE	126	GTCCCTGAGGGTCTGTGTGCCAGCTCTCCTACGCTTACCAGCCCTATGGAGTATCCATCTCCAGTTAACTCGCTACACACCCCACCTCTCCACCGGCACAATGTCTTCAAGCGCCACAGCATGCGG	95.2	2	31	29
			126	GTTCCTGAGGGTCTGTGTGCCAGCTCTCCTACGCTCACCAGCCCTATGGAGTATCCATCTCCCGTTAACTCACTGCACACCCCACCTCTCCACCGGCACAATGTCTTCAAACGCCACAGCATGCGG		53	58	-
13	Sec16a	SE	60	CTCTCGCGTTGTAGCTCTCTGAGCTCGCTCTCACAGGAAGTGAGCCGGCATTTCCATCAG	76.7	23	48	26
			60	CTTTCGCGCTGTAGTTCAATGAGTTCATTATCACGTGAAGTGAGCCAGCATTTTAATCAG		81	82	-
14	Ctage5	SE	27	TTTGTTGAAGGATCACAAATATCAGAG	100	72	95	23
			27	TTTGTTGAAGGATCACAAATATCAGAG		4	6	-
15	Fyn	SE	165	AGAGAGCCGCAGGTCTCTGCTGCCGCCTAGTAGTTCCCTGTCACAAAGGGATGCCAAGGCTTACCGATCTGTCTGTCAAAACCAAAGATGTCTGGGAAATCCCTCGAGAATCCCTGCAGTTGATCAAGAGACTGGGAAATGGGCAGTTTGGGGAAGTATGGATGG	99.4	60	77	17
			165	AGAGAGCTGCAGGTCTCTGCTGCCGCCTAGTAGTTCCCTGTCACAAAGGGATGCCAAGGCTTACCGATCTGTCTGTCAAAACCAAAGATGTCTGGGAAATCCCTCGAGAATCCCTGCAGTTGATCAAGAGACTGGGAAATGGGCAGTTTGGGGAAGTATGGATGG	-	60	58	-
16	Ppplr13b	SE	105	ATGGCTACAGTAGAGGCAGAGGGACCAGCACATGGACAGTGTCAGACCTGGACGTCAGGCCTCATTGTGGCTCCTCGGAGCACTCTGCAAGCCCACTTGCAAACT	84.8	89	99	11
			105	ATGGCCACAGTAAACCCAGAGTGACCAGCTCATGGACAGTGTCAGACCTCGACGTCGGGCCTAATTATGGCTCCTCGCGGCCCTCTGCAAGCCCATTTGTAAACC		10	12	-
17	Rbpms	SE	104	GTCTCGGGTGTGTGATGGCGGCTGCAATCTGTCTTGTGGGTATTAATGCGGTCTTCACTGGTGGCGACTGTCATCCAGCTGTTCTGCAAAACTGGAGCTTGCTG	89.4	16	26	10
			104	GTCCCAGGTGTGTGATGGCGGCTGCAATCTGTCTTGTGGGTATTAATGCAATCTTCAGTGGTGGCTACTGTTCTCTAGCTGTTCTACAAAACTGGAGCATGCTG		97	96	-
18	Slc37a2	SE	57	CTCTAGTCTGGCCCTAACCCACCCGCGATAGTATTTTCCTCAAGTCCCATGACTTTT	93	3.31	15.76	12.45
			57	CTCTAGTATGGTCCTAACCCACCAGTGATAGTATTTTCCTCAAGTCCCATGACTTTT		2.5	5.06	-
19	Mbnl2	SE	54	ACTCAGTCGACTGCCAAAGCACTGAAGCGACCTCTCGAAGCAACTGTAGACCTG	98.1	38	22	-16
			54	ACTCAGTCGACTGCCAAAGCAATGAAGCGACCTCTCGAAGCAACTGTAGACCTG	-	16	21	-
20	Myo9b	SE	114	CGATTTGCATAACCAAATCATCAAGAGCCTCAAAGGACTGCCATGGCAGGGCGAGGACCCGAGGAGGCTTCTCCAGTCCCTCAGTCTGTTCCAGAAGCCCCGCACCTCCTTCCT	87.7	61	44	-17
			114	CGATTTGCATAACCAAATGATCAAGAGCATCAAAGGATTGCCCTGGCAGGGCGAGGACCCCCGTAGCCTTCTCCAGTCCCTCAGTCGGCTCCAGAAACCCCGCGCCTTCATCCT	-	88	87	-
21	Fyn	SE	156	AGAAAGCTGATGGTTTGTGTTTTAACTTAACTGTGGTTTCATCAAGTTGTACCCCACAAACTTCTGGATTGGCTAAAGATGCTTGGGAAGTTGCACGTGACTCGTTGTTTCTGGAGAAGAAGCTGGGGCAGGGGTGTTTCGCTGAAGTGTGGCTTG	94.9	58	40	-18
			156	AGAAAGCTGATGGTTTGTGTTTTAACTTAACTGTGATTGCATCGAGTTGTACCCCACAAACTTCTGGATTGGCTAAAGATGCTTGGGAAGTTGCACGTCGTTCGTTGTGTCTGGAGAAGAAGCTGGGTCAGGGGTGTTTCGCTGAAGTGTGGCTTG	-	55	51	-
22	Nek4	SE	144	GATCAAGTTACTGGTATTATAGAAAATCAGGACAGCATCCACCCAAGATCCCAGCCACACAGCTCTATGTCTGAACCTTCTTTGTCCCGGCAGCGAAGGCAGAAAAAAAGGGAACAGACTGCCCATAGTCGTACAAAGAGCCAG	75.3	28	7	-21
			150	GATCAAGTTGCTGGTGAATGTATTATAGAAAAACAGGGCAGAATCCACCCAGATTTACAGCCACACAACTCTGGGTCTGAACCTTCCCTGTCTCGACAGCGACGGCAAAAGAGGAGAGAACAGACTGAGCACAGAGGGGAAAAGAGACAG		94	98	-
23	Elf2	Alt 3' SS	174, 138	TGGAAGTGTTTGTCCCTCCTTGTATATCAACTCCAGAGTTTATCCATGCTGCGATGAGGCCGGATGTCATCACAGAGACTGTAGTGGAGGTGTCCACAGAAGAGTCTGAGCCGATGGATGCCTCGCCTATCCCTACTTCACCAGACAGCCACGAACCAATGAAAAAGAAAAAAG, AGTTTATCCATGCTGCGATGAGGCCGGATGTCATCACAGAGACTGTAGTGGAGGTGTCCACAGAAGAGTCTGAGCCGATGGATGCCTCGCCTATCCCTACTTCACCAGACAGCCACGAACCAATGAAAAAGAAAAAAG	89.1	37	15	-21
			174, 138	TGGAAGTGTTTGTTCCTCCTTGTGTATCAACTCCAGAATTCATCCATGCTGCTATGAGGCCAGATGTCATTACAGAAACTGTAGTGGAGGTGTCAACTGAAGAGTCTGAACCCATGGATACCTCTCCTATTCCAACATCACCAGATAGCCATGAACCAATGAAAAAGAAAAAAG, AATTCATCCATGCTGCTATGAGGCCAGATGTCATTACAGAAACTGTAGTGGAGGTGTCAACTGAAGAGTCTGAACCCATGGATACCTCTCCTATTCCAACATCACCAGATAGCCATGAACCAATGAAAAAGAAAAAAG	87.7	36	31	-
24	Fgfr3	SE	204	ACTGCAGGCGCTAACACCACCGACAAGGAGCTAGAGGTTCTGTCCTTGCACAATGTCACCTTTGAGGACGCGGGGGAGTACACCTGCCTGGCGGGCAATTCTATTGGGTTTTCCCATCACTCTGCGTGGCTGGTGGTGCTGCCAG	95.9	33	11	-22
			204	ACGGCGGGCGCTAACACCACCGACAAGGAGCTAGAGGTTCTCTCCTTGCACAACGTCACCTTTGAGGACGCCGGGGAGTACACCTGCCTGGCGGGCAATTCTATTGGGTTTTCTCATCACTCTGCGTGGCTGGTGGTGCTGCCAG	-	11	15	-
25	Picalm	SE	150	ATCCTTTCTCTGCTACTCTAGATGCTGTTGAGGATGCCATTCCAAGCTTAAACCCTTTCCTCACAAAAAGTAGTGGTGATGTTCACCTGCCCATTGCTTCAGATGTATCCACTTTTACTACTAGGACACCTACTCATGAGATGTTTGTTG	94.7	52	28	-24
			150	ATCCTTTCTCTGCTACTGTAGATGCTGTTGATGATGCCATTCCAAGCTTAAATCCTTTCCTCACAAAAAGTAGTGGTGATGTTCACCTTTCCATTTCTTCAGATGTATCTACTTTTACTACTAGGACACCTACTCATGAAATGTTTGTTG	-	57	49	-
26	Cask	SE	69	AGAGATTCCCCCTCCACTTCCAGACAGTCCCCTGCTAATGGTCATAGCAGCACTAACAATTCTGTTTCG	97.1	65	39	-26
			69	AGAGATTCCCCTTCCACTTCCAGACAGTCCCCAGCTAATGGTCATAGCAGCACTAACAATTCTGTTTCG	-	18	10	-
27	Pitpnb	SE	85	ATGCGTAAGAAGGGTTCCGTCCGAGGCACGTCGGCTGCTGATGCCTAGATGAGGCCCCTGTAGGTCAGAGACATTATCAGACTGT	90.7	51	25	-26
			85	ATGCGTAAGAGGGGTTCCGTTCGAGGCACGTCGGCTGCTGATGTCTAGATGAGTCCCCTGTAGGGTCAGAGACAATGTCAAACTGT		93	97	-
28	Magi1	Alt 3' SS	204, 168	CAGGCAATGCATGTGTGGCTATGCCTCACAAAATAGGTCGGATTATTGAGGGGAGCCCTGCTGACCGCTGTGGCAAGCTGAAAGTAGGAGACCGGATCTTGGCAGTAAATGGATGTTCCATCACCAACAAATCCCATTCTGACATTGTCAACCTAATCAAAGAAGCGGGCAACACAGTGACTCTCCGCATCATCCCCGGGGATG, GTCGGATTATTGAGGGGAGCCCTGCTGACCGCTGTGGCAAGCTGAAAGTAGGAGACCGGATCTTGGCAGTAAATGGATGTTCCATCACCAACAAATCCCATTCTGACATTGTCAACCTAATCAAAGAAGCGGGCAACACAGTGACTCTCCGCATCATCCCCGGGGATG	96.1	34	5	-29
			204, 168	CAGGCAATGCATGTGTGGCTATGCCTCACAAAATAGGTCGGATTATTGAGGGGAGCCCTGCTGACCGCTGTGGCAAGCTGAAAGTAGGAGACCGGATCTTGGCAGTAAATGGATGTTCCATCACCAACAAATCCCATTCAGACATTGTGAACCTAATCAAGGAAGCGGGAAACACAGTTACCCTCCGCATCATTCCTGGGGATG, GTCGGATTATTGAGGGGAGCCCTGCTGACCGCTGTGGCAAGCTGAAAGTAGGAGACCGGATCTTGGCAGTAAATGGATGTTCCATCACCAACAAATCCCATTCAGACATTGTGAACCTAATCAAGGAAGCGGGAAACACAGTTACCCTCCGCATCATTCCTGGGGATG	95.2	14	9	-
29	App	SE	54	TCGAGCCTGTTGACGCCCGCCCCGCTGCTGACCGAGGACTGACCACTCGACCAG	92.6	67	36	-32
			54	TTGAGCCTGTTGATGCCCGCCCTGCTGCCGACCGAGGACTGACCACTCGACCAG		81	84	-
30	Pml	SE	138	CCCAAAGAAGTGCAGAGTGTACAGGCTCAGGCCCTAGAGCTGTCTAAGACCCAACCTGTGGCTATGGTAAAAACAGTGCCTGGAGCACACCCTGTACCAGTGTATGCCTTTTCAATGCAAGGCCCCACCTACAGAGAG	72.2	48	13	-34
			144	CCCGAGGAGGCAGAGAGAGTGAAGGCCCAGGTTCAGGCCCTGGGGCTGGCTGAAGCCCAGCCTATGGCTGTGGTACAGTCAGTGCCCGGGGCACACCCCGTGCCAGTGTACGCCTTCTCCATCAAAGGCCCTTCCTATGGAGAG		21	14	-
31	Chka	SE	54	AGGTCCTGTAATAAAGAGGGATCCGAACAAGCTCAGAATGAAAATGAATTTCAA	98.1	61	17	-44
			54	AGGTCCTGTAATAAAGAGGGATCCGAACAAGCTCAGAAAGAAAATGAATTTCAA		84	91	-
32	Add1	SE	37	CAGGAGACGGATGTGCTAAAGAGTACCTGTTACCCTA	86.5	69	1	-68
			34	GAGACGGATGCGCTAGAGAGTACCTGTTACCCTA	-	6	3	-
33	Aftph	SE	81	CTAGTGGAGGTTCCACTCTCCTGAACCTTGATTTCTTTGGGCCCGTGGATGACAGTAGCTCTAGCAGCAGCACAATCCCAG	95.2	11	2	-10
			84	CTAGTGGAGGTTCCACTCTTCTGAACCTTGATTTCTTTGGGCCCGTGGATGACAGTAGCTCTAGCAGCAGCACCACAATCCCAG		7	4	-
1	Epb4.1	SE	450	AGTGTAAATGGCATTCGAACAGAGGAGGTGGCTACCGTGACAAAAGGGCCATCCACCTACCCTGCCTCTGAATGGGAGTGCCCCAAACAGTCAGTAGTTCCTAGTCAGAGCCTGATGACCACTCCGCCGGCGTCTCCACAGAGCTTTGGTTCTGGCTCCCTCTCCATAAACAGCAAGGAGGCGGAAGAGAAGGAGCAGGGGGCAGCTGGCTATCTTGATGCTGAAGAGATGCCAACAGGCCCAAGTGGGGAATGCTTAGGAGTGGAGGAACAGGCCAGTGCATTCAGTTTCCCAGTAACTCCAGCTTCCTGCCAGCTGCAACTCGGTGGGGAAAAGGCAGACAGTAGCGAAGAGCTGGGTGCAGCAGCAGAGACCCTTGAGACCCAGAGCGGATCCTTT…	83.3	0	72	72	Splicing Pattern in Human
			450	AGTATAAATGGCATTCGCACAGAGGAGGTGGCTGTCGTGACAAAGGGGCCATCTACTAACCCTGACTCTGAATGGGAGGGTCCCAAGCATTCGGTAGTTCCTAGTAAAAGCCAGATGACCACCTCGTCGGAGTCTCTGCAAAGCTTTGCCTTTGGCTCCCTCTCCATAAGCAGCAAGGAGACAGAAGAGAAGGAGGAGGGGGCAGCTGGCTATCTTGATATTAAGGAGATGCCAAGAGGCCCAACTGGGGGATGTATAGGAGTGGAGGAACAGGCCAGTGCCTTAAAGTTCTCAGTAACACCAGCTTCCTGTCAGCTGCAACCTGGTGTAAAAAAGGCAGAGAGTAGTGAAGAACATGTTACACCAGGAGAGCCACCTGGAAAACAAAATGGATCATTT…				-	Skipped
2	Slc39a13	SE	102	GCCCCCAGCAAAGACCCCACTGCTGCCGCGCTCAATGGAGGCCACTGTCTGGCCCAGCCGGCTGCAGAGCCCGGCCTGAGAGCCGTGGTCCGGAACCTCAAA	88.9	47	96	49
			108	GCCCCCAACAAAGACCCCACTGCTGCTGCCGCCGCGCTCAATGGAGGCCACTGTCTGGCCCAGCCGGCTGCAGAGCCCGGCCTCGGTGCCGTGGTCCGGAGCATCAAA				-	Constituitive
3	Tet2	SE	24	GAAGAAAAAGCAATCACCACCCAG	48.1	37	80	43
			27	GAAGTCTAAACCTTCAGTTGGAAAAAG				-	Skipped
4	Camkk2	SE	43	CAAAAAACCAACCAGGGAGTGGGAGCCCTTGTCTGAGCCCAAG	88.4	5	46	41
			43	CAAAAAACCAACCAGGGAATGTGAGTCCCTGTCTGAGCTCAAG				-	Skipped
5	Tle1	SE	102	GATTTGGTTTTCATTTGGAATTGGTACCAGGGAGTGGAAAGTTCGGACTCAAGGAGAAATCTTGGATTTTATCCAGAAAGTCTTCTTTTGAGATTAAGTCAG	93.1	10	49	39
			102	GATTGGATTTTCATTTGGAATTGGTACCAGGGAATGGAAAGTTCGGACTGAAAGAGAAATCTTGGATTTTATCGAGAAAATCTTCTTTTGAGATTAAGTCAG				-	Skipped
6	Odf	SE	154	ATCCATCTTTTTTGTGTTGCCCTCCCCTGCCTGCCAGAAGTGAACCATGAAGGACCGATCTTCAACTCCCCCCTTACATGTTCACGTGGATGAGAACACTCCTGTCCACGTCCACATAAAAAAACTCCCGAAACCGTCAGCAGCCAGCAGCCAG	91.6	62	98	36
			154	ATCAACCATTTTTGTGTTGTCCTCCCCCACCTGCCAGAAGCCAACCATGAAGGACCGCTCTTCAACTCCCCCCTTACATGTTCACGTGGATGAGAACACCCCTGTCCACGTCCACATAAAAAAACTCCCGAAACCATCAGCGACCAGCAGCCAG		-	-	-	Constituitive
7	Synj2	SE	135	ACGACGCTCACCTGGTGACCTTAAAGCAGGAGCTGGAAGTTGCTGGGAATTTTCGCCACCGTTCTCCGAGCAGGTCCCTGTCCGTCCCCAATAGGCCTCGGCCACCTCACCCACCACAGAGACCCCCCCCTCCAA	83	12	47	35
			135	ATGACGCGGACCTGGTGGAGCTCAAGCGGGAGCTGGAAGCCGTCGGGGAGTTCCGCCACCGTTCTCCGAGCAGGTCTCTGTCGGTCCCCAACCGGCCTCGGCCACCTCAACCCCCGCAGAGACCCCCCCCTCCAA				-	Constituitive
8	Dnajb2	SE	54	AGCACAAACGGGAGATCTATGACCGCTATGGCCGGGAAGGGCTGACCGGGGCAG	90.7	58	93	35
			54	AGCACAAGCGGGAGATTTACGACCGCTATGGCCGGGAAGGGCTGACAGGGACAG				-	Constituitive
9	Dtnb	SE	41	GAGAGGTTACTCCTGTGTCCTGATTGGCTTTCCCAGCTAAG	56.8	4	36	32
			38	GAGTGTATAGCCCAGCTTCGTCTTTCCAGTCAGTTAAG				-	Skipped
10	Nmi	SE	40	GTGCTGAGTTCTGTAGTCCTGCCTCACTTTTTCAGAATAT	67.5	23	53	29
			39	GGGCAGTGTTGTGCAGTCATGGCTGGCGTGTCAGAATAG				-	Skipped
11	5133401N09Rik	SE	44	GACAGGATTCCATGGCTTTGCACCTTGCACGACATTTTACTAAG	88.6	20	46	26
	C9orf103		44	GACCGGATTCCATGGCTCTGTAACTTGCATGACATTTTACTAAG				-	Constituitive
12	Rpa	SE	75	ATTCATCCCACTGGAAAAATGTTTATTCTTTCAGATGGAGAAGGAAAAAATGGAACCATTGAATTGATGGAGCCA	93.3	72	98	26
			75	ATTCATCCCACCGGAAAAATGTTTATTCTTTCAGATGGAGAAGGAAAAAATGGAACCATCGAGTTGATGGAACCC				-	Constituitive
13	2310046O06Rik	SE	49	TGATGGGGAGCTGGAATCCAGATATTCCTCCGGGTATTCCTCTGCAGAG	93.9	34	58	24
	C15orf17		49	TGATGGGGAGCTGGGATCCAGATACTCCTCCGGGTATTCATCTGCAGAG				-	Constituitive
14	Smarcd3	Alt 3' SS	195, 136	CCCTAGCCCTGGGCTTCCGTGGTGTACCATGGACATCAGAGGCTGGACTTCTCTGGCAGCGTGGACCCATCAGACCAGAAGAAGACAGCGTGCTATGACATAGATGTGGAGGTGGAGGAACCGCTGAAAGGGCAGATGAGTAGCTTCCTCCTGTCCACGGCCAACCAGCAGGAGATCAGTGCTCTGGACAGTAAG, CGTGGACCCATCAGACCAGAAGAAGACAGCGTGCTATGACATAGATGTGGAGGTGGAGGAACCGCTGAAAGGGCAGATGAGTAGCTTCCTCCTGTCCACGGCCAACCAGCAGGAGATCAGTGCTCTGGACAGTAAG	84.3	27.2	48.3	21
			204, 136	CCCCAGCCCCGGGGCCCTGGGGCCGTATGGGGGCATCGTGGACACGAAGGGCTGGACTTCCCTGGCAGCGTGGACCCTTCAGACCAGAAGAAGACGGCGTGCTATGACATTGACGTGGAGGTGGAGGAGCCATTAAAGGGGCAGATGAGCAGCTTCCTCCTATCCACGGCCAACCAGCAGGAGATCAGTGCTCTGGACAGTAAG, CGTGGACCCTTCAGACCAGAAGAAGACGGCGTGCTATGACATTGACGTGGAGGTGGAGGAGCCATTAAAGGGGCAGATGAGCAGCTTCCTCCTATCCACGGCCAACCAGCAGGAGATCAGTGCTCTGGACAGTAAG	91.9			-	Proximal SS in Human
15	Ube2j2	SE	163	GTGCTGGGCAAGTTGAGCTCTCTGGCCCACATGGCTTCTGAAGCTAAGAACTTGGGGACAATGCTTTCTGGAAGCATTTCTTGGCCATGCTGGACTGTAACCTTGTTCCTGGTGTGAGCATTCTTGGATGCATCAGGCAAAAGCCCTTGATTCTGCCAGAAAG	65.3	32	52	20
			168	GTGTTGGCCTGAGGGGAGATCCCTGGCCCATTGGCTTCTTTAGCCAGGAGCTGGGGATGCCACTGTGTGGAAGCACTTCCTTCCCAGGCAGGACTGTAACCCCATCCCTGGTGGGGGCCCTCCTGGGGAGGCACTCCTTAGGCAGAGGAACCCGCTGGGGCCCAGAAG				-	Skipped
16	Cdk2	SE	144	CACCTAGTGTGTACCCAGCACCATGCTAAGTGCTGTGGGGAACACAGAAGAAATGGAAGACACAGTCTCTGCCCGCTGTGCTCCTATCTAGAAGTGGCTGCATCACAAGGAGGGGGGATGACCGCAGTGTCTGCCCCACACCCC	93.8	32	52	20
			144	CACCTAGTGGGTACCCAGCACCATGCTAGGTGCTGTGGGGAACACAGAAGAAATGGAAGACAGAGTCTCTGCCCGCTGTGCTCGTATCTAGAAGTGGCTGCATCACAAGGTTGGGGGATGACCGCAGTGTCTACCCCCTACCCC				-	Skipped
17	Sgsm1	SE	165	TTGCCCTTGACCTCATGGGCAGCCCCCGGCCTGTGTCCATTGGCCCTGCCTGGATGATGCTTGCTGCGGGCCAGTCCATGCTAGTGGTGGCCAAGGGGCTCCAGTGGGCACAAACCAGAGGGTGCCTCACCATCCCCACAAGGAGTGTGAAGGAGCAGCCCCCCA	73.3	28	45	18
			165	TTGCCCCCGACTTCTTGGGCAGCACTTCCTCCGTCTCTGTGGGCCCTGCCTGGATGATGGTTCCTGCAGGCCGGTCCATGCTGGTGGTGGCCAGAGGGAGTCAGTGGGAGCCAGCCAGATGGGACACTACTCTCCCCACGCCAAGCCCGAAGGAGCAGCCCCCCA				-	Skipped
18	Synj2	SE	151	CTACCATGTCCTTCAGACGACGCTCACCTGGTGACCTTAAAGCAGGAGCTGGAAGTTGCTGGGAATTTTCGCCACCGTTCTCCGAGCAGGTCCCTGTCCGTCCCCAATAGGCCTCGGCCACCTCACCCACCACAGAGACCCCCCCCTCCAA	82.2	30	46	16
			152	CCCGCCATGTCCTCCAGATGACGCGGACCTGGTGGAGCTCAAGCGGGAGCTGGAAGCCGTCGGGGAGTTCCGCCACCGTTCTCCGAGCAGGTCTCTGTCGGTCCCCAACCGGCCTCGGCCACCTCAACCCCCGCAGAGACCCCCCCCTCCAA				-	Constituitive
19	Prss36	SE	142	CCTGTGGCCTAAGGCCAAAATCCACTCCAGCTGGTGTGTTGTGGCCCTGGCTGACGGAGGTGCATGTGACTGGTGATAGAGTCTGCACTGGGATTCTGGTGGCCCCAGGCTGGGTCCTAGCAGCCACTCACTGTATTCTCAG	83.1	43	56	13
			142	CCTGTGGCCTGCGGCTGGAGGCTGCTCCAGTGGGGGTCCTGTGGCCCTGGCTGGCAGAGGTGCATGTGGCTGGTGATCGAGTCTGCACTGGGATCCTCCTGGCCCCAGGCTGGGTCCTGGCAGCCACTCACTGTGTCCTCAG				-	Skipped
20	Echdc2	Alt 5' SS	367, 88	CTGCTGGAAGCTCTGGCCCAGCTTCGGGAAGACCAGCAAGTCCGGGTCCTGCTCTTCAGAAGTGCGGTGAAGGGAGTGTTCTGTGCAG<GTGGGTGCCCAGTCACCCTCTCCTCTTCAGGGACTGGAATGCCTTAGGGCTCTGGCATAGGACAGGTTCCCATTTGACAATATGAACGCACTTGAAGACACAGGCAGGTGAAGTTCCTCGCCAAGTTTGGTTTACACAGCTTAGTGAGGGAAGGGAGAGAGTGAGATTCAGTTTGAACTTGGCCTCTCTGACCCATATCTATTCTTTCTGTTCTACCTGGCTTCCTTCTGACCCTTTATGGAGGAAATGGAGACACTGAGTCCCAACATGCTCACAAG, CTGCTGGAAGCTCTGGCCCAGCTTCGGGAA…	65.3	11.3	24	13
			375, 88	TGCTGGAAACTCTGGCCCAGCTGCGGGAGGACCGGCAAGTGCGTGTCCTGCTCTTCAGAAGTGGAGTGAAGGGCGTGTTCTGTGCAGGTAGGTTCTCTCTCCTGCCCCCATCTGTGCTCTGCAGGGTGCCCACCAGCCTCCAGGGGTTGGGGGAAACCTTAGATCAGCTTCAGCATGGGACTCATTGTTGCCATTTTACCGATGTGAATGCAGAGACTCAGGGAGGAAAATTCCCTTGCCTAGGATCACATAGCTAGTAAGGGGTAGGATAGACTTTAGTTTGAACTTGGCCTCTCTAACCCTTAGATCTTAGTTATTTCGGCTATGCCATGCTTTGTTCTGACCCTTCACGGGGGAAATAAGAAAATGGAGTCC, CTGCTGGAAACTCTGGCCCAGC…	89.8			-	Proximal SS
21	Cbs	SE	42	CACGAGACCAGGCCTGGTCAGGAGTGGTGGGGGGGCCCACAG	83.3	20	33	13
			42	CGCAGGACCAGGCCTGGGCAGGCGTGGTGGGGGGGCCTGCAG				-	Skipped
22	Mocs2	SE	122	ATTGACGTGTTGTATTTTGCAAAAAGTGCTGAAATAGCCGGAGTTCGCTCGGAGACCATTTCTGTGCCACAGGAAATCAAAGCGTCAGAGCTGTGGAAGGAGCTAGAGAGTCTCCATCCTGG	85.2	52	65	12
			122	GTTGAAGTATTGTATTTTGCAAAAAGTGCTGAAATAACAGGAGTTCGTTCAGAGACCATTTCTGTGCCTCAAGAAATAAAAGCGTTGCAGCTGTGGAAGGAGATAGAAACTCGACATCCTGG				-	Constituitive
23	D4Ertd22e	SE	50	GAAATAGACAGACGGTTGGAAAAAAAACTGAAGATCACACAAAAAGAGAG	100	22	34	11
	C1orf144		50	GAAATAGACAGACGGTTGGAAAAAAAACTGAAGATCACACAAAAAGAGAG				-	Skipped
24	Idua	Alt 3' SS	203, 103	GCTTCCTGAATTACTATGATGCCTGCTCTGAGGGGCTGCGCATTGCCAGCCCCACTTTGAAGTTGGGTGGTCCTGGGGATTCCTTCCACCCCCTGCCAAGGTCACCAATGTGCTGGAGCCTCCTGGGTCACTGTGCCAATGGAACCAACTTCTTCACTGGCGAGGTGGGCGTGCGTCTGGATTACATCTCCCTGCACAAGAAG, GTCACCAATGTGCTGGAGCCTCCTGGGTCACTGTGCCAATGGAACCAACTTCTTCACTGGCGAGGTGGGCGTGCGTCTGGATTACATCTCCCTGCACAAGAAG	78.8	90	79	-11
			203, 103	GCTTCCTGAACTACTACGATGCCTGCTCGGAGGGTCTGCGCGCCGCCAGCCCCGCCCTGCGGCTGGGAGGCCCCGGCGACTCCTTCCACACCCCACCGCGATCCCCGCTGAGCTGGGGCCTCCTGCGCCACTGCCACGACGGTACCAACTTCTTCACTGGGGAGGCGGGCGTGCGGCTGGACTACATCTCCCTCCACAGGAAG, CTTCCTGTGGAGGGAGATGTAGTCCAGCCGCACGCCCGCCTCCCCAGTGAAGAAGTTGGTACCGTCGTGGCAGTGGCGCAGGAGGCCCCAGCTCAGCGGGGAT	45.2			-	Distal SS
25	Postn	SE	81	CAACTAAAATTATAACCAAAGTCGTGGAACCAAAAATTAAAGTCATTCAAGGCAGTCTTCAGCCTATTATCAAAACGGAAG	95.1	33	12	-20
			81	CAACTAAAATTATAACCAAAGTTGTGGAACCAAAAATTAAAGTGATTGAAGGCAGTCTTCAGCCTATTATCAAAACTGAAG				-	Skipped
26	Jmjd6	RI	521	GTAAGAGGGAGACCAAAGTTATCAAGGAAGTGGTATAGGTGAGAAACCGTTTATTCCCTCTGCTTTGTTCCAGCTTTTTCCCCAAAGAGGAAAAGGGAAGCGGTCCCTGCTGCCATGTTGTGTGTGGGGACAGCCGGGCCTTACCGACCTGTGGGTAGAAAGGGCCCAGGTCAGAGCTAGTCGGCAGGGGGTCTGCTAGCCTCCAGGTGGCATCGTGCTTGGGTACGTGCGGCTGGCTCTGCATGTGTGGCCAACATCACAGTCAAGACATGGTCACGATTGGGATTGTTTCTTATTTTGTTTTCGTGCTGTTTTCTTCTTTTTTCTTATTCTTTTTATTCTTATTCGTTTGTTTGTTATTTTTAAACATAAAAGCTAGCACTAGCCAAAACAACAACA…	55.2	49	25	-24
			432	GGTGAGAGTCATTTTTTTCTTATTTCTGCTTGGTTTCAATTTCGACCCCAGAGATAAAATGGCTAGTCCACTGCTGCGATGATGTGTGCTGATCGTACACAGGCCTGGGCAAAGCTGGGGCTGCCGACCCTCTGGGTAGAGGAGAGAGGGGCCAAGGTCAGGGCAAGTCCTCAGGGTGTTCGCCAGCCTCGAGGTGGCAGGGTGAGACTCTGCATGTTGAATCCAAGCCACTCAGTCAAGACGTCATAATTGGGATTGTTTCTCGTTTTGTTTTGTGTTTTGTTTTTCAAAGCTAGCGCTAGCTAAAATCATTTTATTTGGGTTTTATTTGGGTTGTTTCTTTTTCTTACCTAGAAGCATTATTCCCATTTGAACTTAATACCTTCAGTTCTTGTGAGT…				-	Constituitive
27	Fcgr2b	SE	141	CTCTCCCAGGAAACCCTGATCACAGGGAAATGGGAGAAACCCTTCCAGAGGAAGTAG*GTGAGTACAGACAGCCCTCTGGGGGCTCAGTGCCTGTCAGCCCAGGGCCTCCATCTGGACTGGAGCCAACAAGCAGCAGCCCAT	73	26	1	-25
			138	CTCTCCCAGGATACCCTGAGTGCAGGGAAATGGGAGAGACCCTCCCTGAGAAACCAGGTGAGTACAGGTTGTCTCAGGGATTCAGTGATGGCTCACCAGGGCTGCCGGCTGGACTGGAGCCAGGGAGAAGGGGCTTGT		-	-	-	Skipped
28	Adamts7	RI	177	GTGAGCTGCCGTCCACTGTGGAGGTGGCTTCTCCTCCACTTCTTCCCATGGCCACTGTGCCAGGCATCTGGGGCAGGGACAGCCCTCTTGAACCAGGAACGCCTACCTTTTCCAGCCCAGAACTGAGCTCACAGCACCTAAAAACTCTGACAATGCCTGGGACCTTGCTTTTGACAG	36.2	30.8	1.4	-29
			339	GATCTTGGGCTCCCCAGCCTGTCCTGGCCCAGGGTTTCCACTGATGGCCTGCAGACACCTGCCACCCCTGAGAGCCAAAATGATTTCCCAGTTGGCAAGGACAGCCAGAGCCAGCTGCCCCCTCCATGGCGGGACAGGACCAATGAGGTTTTCAAGGATGATGAGGAACCCAAGGGCCGAGGAGCACCCCACCTGCCCCCGAGACCCAGCTCCACGCTGCCCCCTTTGTCCCCTGTTGGCAGCACCCACTCCTCTCCTAGTCCTGACGTGGCGGAGCTGTGGACAGGAGGCACAGTGGCCTGGGAGCCAGCTCTGGAGGGTGGCCTGGGGCCTGTGGAC				-	Constituitive
29	Hjurp	SE	79	AACGCAGAGAAGAGAGGTGGAAAAGACACAGTCATGACTTGGGTTCCTTCCGTGACCTCATCTGTCACACCAGCCTCTG	60.8	64	34	-30
			79	TGTGCAGGTAACAGAGCTGGAAGGGATGTACGTGTGACTCCGCTGCCTTCACTGGCCTCACCTGCCGTGCCTGCCCCCG				-	Constituitive
30	Cald1	SE	84	GAAAAGGAAGAAGAGAAAGGAGTTAAAGGGCAAGCTCAAAGACAAAAGCCTCGGGATGACAAGCCTGCCTTCAGAAAGGAAGAG	81	38	4	-34
			84	AAAAAGGGAGAAGAGAAGGGAACTAAAGTGCAAGCTAAAAGAGAAAAGCTCCAAGAAGACAAGCCTACCTTCAAAAAAGAAGAG				-	Skipped
31	Med15	SE	120	ATGATTGCTGAAGCCTTGGCCCAAGGCGGGATGCACGTAAGAGCCCGGTTCCCGCCCACCTCCACCATGTCTGCTGGCCCGTCAAGCTCCATCTCTTTGGGCGGACAGCCCACAACACAG	84.2	37	4	-34
			120	ATGATCACGGAAGCCTTGGCCCAAGGTGGGATGCACATAAGAGCCCGGTTCCCGCCTACCACCGCTGTGTCCGCCATCCCGTCAAGCTCCATCCCTTTGGGCAGACAGCCCATGGCACAG				-	Skipped
32	Nav2	SE	66	CCCTCTCTCTTCCCCTGCTGCTAGCCCTAAGTTCTGCAGAAGTACTCTGCCCAGGAAACAGGACAG	100	27.2	76.1	48.9
			66	CCCTCTCTCTTCCCCTGCTGCTAGCCCTAAGTTCTGCAGAAGTACTCTGCCCAGGAAACAGGACAG				-	Constituitive
33	Lsm14b	SE	78	ATGTAGTCCAGCCGGCACCTGTGCACACTCAAGGGCAGGTGAATGATGAGAACAGAAGACCTCCACGGAGGCGGTCAG	89.74	91.2	54.6	36.6
			78	ATGTAGTCCAGCCGGCAGCTGTGCAAGCTCAAGGGCAGGTGAATGACGAGAACAGAAGAC CTCAGAGGAGGCGATCAG				-	Constituitive
34	Plekhg3	Alt 5' SS	351, 264	GCTGGTGGAGGAGGAAGAACAGCGGCAGCAGAGCTTCTCGGGCTCCCTGGAGGGCCTTGCAGGGCATGATGGCAGCGAGAAGGTGCCTGGGCCAGAGCTCCCGGGCTCGGAGGAGGAGGAGGAGGAAGAAGAGAGTCTAGCAGTGGCGGAGCAG<GTAGCTGACTTTGCCAGCTCCCTGCTGGCCGCCCTGCACTGCTGGCACTATCGGGCCAACGCTTTACTTTTCTCCCGGGGTGCTATG; GCTGGTGGAGGAGGAAGAACAGCGGCAGCAGAGCTTCTCGGGCTCCCTGGAGGGCCTTGCAGGGCATGATGGCAGCGAGAAGGTGCCTGGGCCAGAGCTCCCGGGCTCGGAGGAGGAGGAGGAGGAAGAAGAGAGTCTAGCAGTGGCGGAGCAG	84.2	23.6	8.6	-34
			351, 264	GTGGCGGAGCAGGTAGCTGACTTTGCCAGCTCCCTGCTGGCCGCCCTGCACTGCTGGCACTATCGGGCCAACGCTTTACTTTTCTCCCGGGGTGCTATG; CGGAGGAGGAGGAGGAGGAAGAAGA				-	Proximal SS
35	Phldb2	SE	144	GGCTATATCAGTGTAAATGAGATTAATGAGTCATGTGGCAATTCCACGAATCTATCCCCTTCCACTCAGTTCCCTGCTGATGCTGATGCTGCTGTCACTGAGCCTGCCTTGGCTGTGCCGGTGAGCCAGCCCCAGAGTTCAGAG	92.08	44.4	18.3	26.1
			144	GGCTATATCAGTGTAAATGAGATTAATGAGCCGTGTGGCAATTCCACGAATCTATCCCCTTCCACTCAGTTTCCTGCTGATGCTGATGCTGTTGCCACTGAGCCTGCCACAGCTGTGCTGGCGAGCCAGCCACAGAGTAAAGAG				-	Constituitive
36	Scrib	SE	63	GGGGTGTCGTTTGACCAGGCCAATAACCTGCTGATAGAGCCTGCTCGCATTGAGGAGGAAGAG	98.41	73.06	66.8	6.25
			63	GGAGTGTCGTTTGACCAGGCCAATAACCTGCTGATAGAGCCTGCTCGCATTGAGGAGGAAGAG				-	Constituitive
37	Arhgef11	SE	129	TCTCTCTACTCCCTGGTGGTGGTGTCGGTGCAGCCAAGGTGGCGGGCAGCAATGTTACCCCTGCACTCCCAGAGAGTGGCCAGTCAGAATCTGAGCTATCTGAAGTGGAAGGCGGAGCACAGGCTACGG	87.1	47.39	34.58	12.81
			96	CTGAGGTGGCAGGCAGCAAGGTTGTCCCTGCACTACCAGAGAGTGGCCAGTCAGAGCCTGGGCCACCTGAAGTGGAAGGCGGAACAAAGGCTACGG				-	Constituitive
38	Flnb	Alt 5' SS	72	GCCACCGATGGGGAAGTCACAGCCATGGAGGAGGCACCGGTAAATGCATGTCCCCCTGGATTCAGGCCCTGG	97.22	51.02	62.86	11.84
			72	GCCACAGATGGGGAAGTCACAGCCGTGGAGGAGGCACCGGTAAATGCATGTCCCCCTGGATTCAGGCCCTGG				-	Proximal SS
