# Supplementary material for: ESRP2 controls an adult splicing programme in hepatocytes to support postnatal liver maturation
Source: Nat Commun. 2015 Nov 4;6:8768. doi: 10.1038/ncomms9768 (PMC4635967; doi:10.1038/ncomms9768)
Supplement: Supplementary Data 3 — Cell-type-specific alternative splicing in mouse liver development. [file ncomms9768-s4.xlsx]

## Sheet: Sheet1
Supplementary Data 3
	Cell type specific splicing events arranged according to various splicing patterns shown by the different cell types.
	Cutoff was set at ΔPSI > 10
	#	Splicing Pattern
	46	Hepatocyte (Hep) specific
	16	Non-Parenchymal cell (NPC) specific
	25	Opposite direction
	45	Same direction
	132	Total
#	Gene Name	Ensembl ID	Exon Size	Liver P0	Liver Adult	ΔPSI Liver	Hep P0	Hep Adult	ΔPSI Hep	NPC P0	NPC Adult	ΔPSI NPC	ΔΔPSI	Comments
1	Epb4.1	ENSMUSG00000028906	450	8.3284	72.4397	64.1113	0.604218	88.765	88.1608	1.11988	3.06187	1.94199	86.2188	Hep increased inclusion
2	Arhgef10l	ENSMUSG00000040964	15	43.31	99.6	56.29	0.81	88.17	87.36	45.88	42.94	-2.94	90.3	Hep increased inclusion
3	Fnip2	ENSMUSG00000061175	89	27.2109	81.6403	54.4294	8.76064	87.6558	78.8951	20.2698	19.0103	-1.25945	80.1546	Hep increased inclusion
4	Picalm	ENSMUSG00000039361	24	36.8969	85.7693	48.8724	8.63042	67.2383	58.6079	16.7501	24.5727	7.82263	50.7852	Hep increased inclusion
5	Ralgps2	ENSMUSG00000026594	78	49.7509	81.7613	32.0104	23.1999	76.9097	53.7098	39.2654	37.5995	-1.66592	55.3757	Hep increased inclusion
6	Myo9b	ENSMUSG00000004677	48	35.2722	54.6981	19.4259	2.62629	53.7454	51.1191	12.8378	11.9591	-0.878657	51.9977	Hep increased inclusion
7	Macf_102	ENSMUSG00000028649	102	19.4173	44.1745	24.7571	2.48476	53.4019	50.9172	5.17005	9.6827	4.51265	46.4045	Hep increased inclusion
8	Macf1	ENSMUSG00000028649	18	43.8851	77.3789	33.4937	1.29301	51.0986	49.8056	41.912	51.3087	9.39668	40.4089	Hep increased inclusion
9	Nav2	ENSMUSG00000052512	66	59.21	92.06	32.85	29.99	78.61	48.62	44.03	38.41	-5.62	54.24	Hep increased inclusion
10	Lrrfip2	ENSMUSG00000032497	45	4.91366	38.7863	33.8726	0.695804	48.9261	48.2303	6.97276	0.505611	-6.46715	54.6974	Hep increased inclusion
11	Tmub2	ENSMUSG00000034757	55	69.4791	68.6188	-0.860241	28.9375	66.2437	37.3062	62.6807	67.6818	5.00109	32.3051	Hep increased inclusion
12	Dock6	ENSMUSG00000032198	12	57.6119	32.1165	-25.4953	4.2221	41.241	37.0189	54.1425	45.7711	-8.37139	45.3903	Hep increased inclusion
13	Git2	ENSMUSG00000041890	90	25.0886	49.7326	24.644	28.3332	63.6417	35.3085	42.0306	51.1201	9.08953	26.219	Hep increased inclusion
14	Bcas3	ENSMUSG00000059439	91	27.3905	39.198	11.8076	4.35842	37.0659	32.7075	28.7638	26.566	-2.19783	34.9053	Hep increased inclusion
15	1110020G09Rik	ENSMUSG00000022253	66	40.6937	49.8017	9.10798	15.4433	48.0148	32.5715	41.1242	36.3066	-4.81758	37.3891	Hep increased inclusion
16	Baiap2	ENSMUSG00000025372	48	49.8766	60.1494	10.2729	23.9655	54.2146	30.2491	54.5254	58.2145	3.68903	26.56	Hep increased inclusion
17	Fkbp14	ENSMUSG00000038074	90	6.95309	53.4911	46.538	17.633	45.3895	27.7565	12.3593	5.11797	-7.24135	34.9979	Hep increased inclusion
18	Kras	ENSMUSG00000030265	124	14.3503	48.8727	34.5223	3.55755	25.9054	22.3478	10.5853	10.0601	-0.525245	22.873	Hep increased inclusion
19	Gfod2	ENSMUSG00000013150	196	19.8047	36.7582	16.9535	15.7362	37.796	22.0598	16.3855	19.9538	3.56826	18.4916	Hep increased inclusion
20	Rpa3	ENSMUSG00000012483	75	87.24	98.47	11.23	73.34	95.09	21.75	74.71	74.58	-0.13	21.88	Hep increased inclusion
21	Camkk2	ENSMUSG00000029471	43	2.23632	14.0996	11.8633	2.24946	21.8058	19.5564	20.8544	18.3108	-2.54362	22.1	Hep increased inclusion
22	D930015E06Rik	ENSMUSG00000033767	183	50.4801	81.8769	31.3967	48.8461	68.1344	19.2883	71.8254	77.5667	5.74135	13.5469	Hep increased inclusion
23	Samhd1	ENSMUSG00000027639	123	26.8787	54.2356	27.3569	28.643	45.8458	17.2028	40.14	48.9026	8.76266	8.44015	Hep increased inclusion
24	Slain2	ENSMUSG00000036087	78	26.149	71.3095	45.1605	62.0453	78.7028	16.6575	54.2339	52.8977	-1.33616	17.9937	Hep increased inclusion
25	Zfp655	ENSMUSG00000007812	86	66.1086	80.392	14.2834	55.6066	71.9923	16.3857	67.0173	72.6927	5.6754	10.7103	Hep increased inclusion
26	Ppip5k1	ENSMUSG00000033526	63	47.7124	49.1043	1.39192	28.8258	44.257	15.4312	52.4672	44.2629	-8.20422	23.6354	Hep increased inclusion
27	Slc39a13	ENSMUSG00000002105	102	77.3774	75.226	-2.15135	50.0665	65.4606	15.3941	47.9582	57.2632	9.305	6.08908	Hep increased inclusion
28	Zfp655	ENSMUSG00000045251	96	31.926	43.8029	11.8769	32.7229	47.2256	14.5027	53.4653	55.9306	2.46535	12.0373	Hep increased inclusion
29	Dtnb	ENSMUSG00000071454	41	33.4062	53.4232	20.017	30.2196	43.1676	12.9479	26.756	30.032	3.27595	9.67198	Hep increased inclusion
30	2310046O06Rik	ENSMUSG00000032305	49	49.7748	55.7929	6.01809	37.6097	49.42	11.8104	61.6122	64.5862	2.97401	8.83635	Hep increased inclusion
31	Flnb	ENSMUSG00000025278	39	52.5	61.9	9.4	11.8	63.8	52	39.6	29.8	-9.8	61.8	Hep increased inclusion
32	Pdgfa	ENSMUSG00000025856	69	10.64	31.31	20.67	2.3	25.98	23.68	12.7	19.93	7.23	16.45	Hep increased inclusion
33	Smarcb1	ENSMUSG00000000902	27	26.6164	43.862	17.2456	20.1767	31.851	11.6743	33.9985	29.1118	-4.88671	16.561	Hep increased inclusion
34	Rabggtb	ENSMUSG00000038975	128	49.0484	28.4549	-20.5934	49.3143	38.1608	-11.1535	26.2463	30.0369	3.79056	14.944	Hep decreased
35	lfi27l1	ENSMUSG00000064215	135	45.6765	32.8811	-12.7953	42.3274	30.7496	-11.5779	49.0911	41.8683	-7.22281	4.35504	Hep decreased
36	Ubtf	ENSMUSG00000020923	111	34.062	34.1659	0.103937	37.3017	19.4314	-17.8703	28.3911	26.5774	-1.81374	16.0566	Hep decreased
37	Ubn1	ENSMUSG00000039473	90	57.6047	51.9022	-5.70251	59.9347	39.5842	-20.3505	43.7466	50.353	6.60648	26.957	Hep decreased
38	Elf2	ENSMUSG00000037174	36	34.72	43.92	9.2	66.85	44.04	-22.81	37.47	36.9	-0.57	22.24	Hep decreased
39	Pla2g6	ENSMUSG00000042632	165	16.5357	10.8156	-5.72009	32.2306	7.08459	-25.146	18.248	11.581	-6.66691	18.4791	Hep decreased
40	Pitpnb	ENSMUSG00000050017	85	43.6751	33.2184	-10.4567	59.1814	33.2273	-25.9541	35.161	35.4734	0.312408	26.2665	Hep decreased
41	Usp4	ENSMUSG00000032612	141	72.9098	49.3308	-23.579	89.6794	61.0972	-28.5822	61.2405	70.907	9.66647	38.2487	Hep decreased
42	Vps29	ENSMUSG00000029462	12	17.016	1.0673	-15.9487	34.4289	0.404129	-34.0248	8.83557	8.22087	-0.614701	33.4101	Hep decreased
43	Echdc2	ENSMUSG00000028601	278	34.9852	42.1908	7.20552	50.3799	12.1335	-38.2464	1.38571	11.3811	9.99538	48.2418	Hep decreased
44	Cask	ENSMUSG00000031012	69	51.3	34.8	-16.5	78	34.8	-43.1	39.2	47.4	8.2	51.3	Hep decreased
45	Lsm14b	ENSMUSG00000039108	78	60.0753	36.7121	-23.3631	89.8527	32.65	-57.2027	68.6869	69.5906	0.903688	58.1064	Hep decreased
46	Arhgef11	ENSMUSG00000041977	129	44.42	43.02	-1.4	62.79	37.74	-25.05	51.92	46.37	-5.55	19.5	Hep decreased
47	Sgsm1	ENSMUSG00000042216	165	51.0913	42.2155	-8.87581	44.1912	38.3222	-5.86905	28.126	56.8391	28.7131	34.5822	NPC increased inclusion
48	Pprf38b	ENSMUSG00000027881	53	5.48329	16.406	10.9227	4.22498	12.6598	8.43481	2.25412	22.0455	19.7914	11.3566	NPC increased inclusion
49	Tcerg1	ENSMUSG00000024498	94	14.8094	33.8543	19.0449	12.0456	20.8349	8.78926	7.28039	26.6595	19.3791	10.5899	NPC increased inclusion
50	Cbs	ENSMUSG00000024039	42	32.3189	40.3635	8.04466	48.3841	40.1418	-8.24227	35.9149	48.6973	12.7824	21.0247	NPC increased inclusion
51	Cdk2	ENSMUSG00000025358	144	34.3703	50.402	16.0317	29.5158	36.6714	7.15564	34.565	46.8612	12.2962	5.14058	NPC increased inclusion
52	Scrib	ENSMUSG00000022568	63	68.23	68.52	0.29	68.5	63.36	-5.14	64.24	76.45	12.21	17.35	NPC increased inclusion
53	Mdm2	ENSMUSG00000020184	46	18.7224	14.0806	-4.64183	3.76855	9.35742	5.58887	0.790135	11.3158	10.5256	4.93678	NPC increased inclusion
54	Pml	ENSMUSG00000036986	138	39	42	3	45.4	38.5	-6.9	31	64.3	33.3	40.2	NPC increased inclusion
55	Plekhg3	ENSMUSG00000052609	87	26.3284	14.0829	-12.2455	8.70299	9.52495	0.821962	29.347	18.7861	-10.5609	11.3829	NPC decreased
56	Osbpl1a	ENSMUSG00000044252	157	74.8403	95.1672	20.327	83.8973	89.2481	5.3508	83.3772	71.1117	-12.2654	17.6162	NPC decreased
57	Mbnl1	ENSMUSG00000027763	54	32.9	26.62	-6.28	33.2	24.86	-8.34	27.22	13.25	-13.97	5.63	NPC decreased
58	App	ENSMUSG00000022892	54	44.9652	48.4481	3.48285	46.4813	44.5612	-1.92015	50.9396	31.6395	-19.3001	17.38	NPC decreased
59	Phldb2	ENSMUSG00000033149	144	20.1864	6.97868	-13.2077	19.6431	10.3094	-9.3338	45.3484	25.9975	-19.3509	10.0171	NPC decreased
60	Idua	ENSMUSG00000033540	100	64.59	72.37	7.78	78.79	71.91	-6.88	90.22	67.35	-22.87	15.99	NPC decreased
61	Gpr137	ENSMUSG00000024958	226	25.9021	22.7839	-3.11811	22.043	24.2411	2.19815	40.4298	11.6991	-28.7307	30.9289	NPC decreased
62	Ctage5	ENSMUSG00000021000	72	65.2301	28.6524	-36.5778	49.549	47.3171	-2.23186	78.2064	37.2015	-41.0049	38.7731	NPC decreased
63	Slk	ENSMUSG00000025060	93	84.5	3.2	-81.3	77.5	2.1	-75.4	5.9	77.3	71.4	146.7	Opposite
64	Fyn	ENSMUSG00000019843	9	69.8	76.5	6.7	20.9	92.3	71.4	59.3	13.7	-45.6	117	Opposite
65	Smarcd3	ENSMUSG00000028949	27	66.1567	72.8934	6.73669	86.351	52.9513	-33.3997	64.8516	91.6153	26.7636	105.1	Opposite
66	Adamts7	ENSMUSG00000032363	177	32.5	15.6	-16.9	94.5	19.2	-75.3	63.4	88.4	25	100.4	Opposite
67	Ctage5	ENSMUSG00000021000	27	68.2241	76.5852	8.36113	6.14826	94.3967	88.2485	66.719	55.5137	-11.2053	99.4538	Opposite
68	Ppp1r13b	ENSMUSG00000021285	105	39	21	-18	41.9	5.4	-36.5	35.5	91.6	56.2	92.7	Opposite
69	Nf2	ENSMUSG00000009073	45	48	76.6	28.7	11.2	78.1	66.9	32.5	10	-22.5	89.4	Opposite
70	Uap1	ENSMUSG00000026670	48	45.3	61.9	16.6	2.3	56.4	54.1	71.9	45.2	-26.7	80.8	Opposite
71	Sorbs1	ENSMUSG00000025006	168	38.9	77.3	38.4	41.4	76.7	35.2	93.9	49.9	-44	79.2	Opposite
72	Tcf7l2	ENSMUSG00000024985	75	31.3665	74.5508	43.1843	11.1828	64.4662	53.2834	49.2667	35.571	-13.6956	66.9791	Opposite
73	Eif4a2	ENSMUSG00000022884	107	21.6	1.1	-20.6	50.2	1.1	-49.1	39.5	51.3	11.8	61	Opposite
74	Ptk2b	ENSMUSG00000059456	126	29.3	92.7	63.4	25.2	63.1	37.9	40.5	17.9	-22.6	60.5	Opposite
75	Dgkd	ENSMUSG00000070738	131	65.6	39.6	-26	88.4	49	-39.4	58.5	77.8	19.3	58.7	Opposite
76	Srrm1	ENSMUSG00000028809	42	52.8	63.3	10.4	47.2	64.6	17.3	52.3	14.1	-38.2	55.5	Opposite
77	Synj2	ENSMUSG00000023805	151	30.5	49.5	19	68.3	41.3	-27	47.6	75.7	28.1	55.1	Opposite
78	Jmjd6	ENSMUSG00000056962	521	56.3	33.8	-22.5	48.3	31.7	-16.5	7.8	46.3	38.4	54.9	Opposite
79	Nfib	ENSMUSG00000008575	89	56.427	67.0226	10.5956	32.791	75.738	42.947	46.2716	35.2966	-10.975	53.922	Opposite
80	2700062C07Rik	ENSMUSG00000024273	200	99.5	67.5	-32	82.2	55.3	-27	56.7	83.2	26.5	53.5	Opposite
81	Nedd4l	ENSMUSG00000024589	60	58.8	90.6	31.8	47.1	84.6	37.4	42.2	28.6	-13.6	51.1	Opposite
82	Wdr59	ENSMUSG00000031959	57	27.9	56.9	29	16.1	44.9	28.8	22.9	8.7	-14.1	43	Opposite
83	Depdc5	ENSMUSG00000037426	155	25.9	38.4	12.5	25.1	39	13.9	27.9	11.3	-16.7	30.6	Opposite
84	Chka	ENSMUSG00000024843	54	46.3	27.9	-18.4	47.2	33.2	-14	24.7	41	16.3	30.3	Opposite
85	Synj2	ENSMUSG00000023805	135	27.9444	48.301	20.3566	69.3287	51.78	-17.5487	34.3427	45.3577	11.0151	28.5637	Opposite
86	Med15	ENSMUSG00000012114	120	67.7	58.7	-9	78.1	61.1	-17	63.6	74.2	10.6	27.6	Opposite
87	Slc37a2	ENSMUSG00000032122	57	1.83	13.46	11.63	5.63	9.26	3.63	4.73	1.95	-2.78	6.41	Opposite
88	Gpcpd1	ENSMUSG00000027346	76	21	84	63	4	87	83	6	98	92	9	Same Direction
89	Tsr1	ENSMUSG00000038335	81	23.6019	82.7069	59.105	30.2103	85.3734	55.1631	41.3733	98.8532	57.4799	2.31682	Same Direction
90	Tet2	ENSMUSG00000040943	24	34.54	81.94	47.4	11.82	85.79	73.97	13.3	85.92	72.62	1.35	Same Direction
91	Nfya	ENSMUSG00000023994	87	24.9271	68.4318	43.5047	11.3257	73.7184	62.3926	20.6259	92.7097	72.0838	9.69119	Same Direction
92	Fam13b	ENSMUSG00000036501	192	45.5399	87.1646	41.6247	45.8849	73.0684	27.1836	28.8413	47.1019	18.2606	8.92298	Same Direction
93	Rffl	ENSMUSG00000020696	84	52.0288	91.1603	39.1314	57.4282	79.5814	22.1531	43.0319	75.2185	32.1867	10.0335	Same Direction
94	Dnajb2	ENSMUSG00000026203	50	62.84	99.29	36.45	56.15	95.53	39.38	62.83	98.26	35.43	3.95	Same Direction
95	Cobll1	ENSMUSG00000034903	39	50.1905	85.1521	34.9616	2.35427	29.3656	27.0113	29.3656	48.9054	19.5398	7.47154	Same Direction
96	Pecam1	ENSMUSG00000020717	57	6.40738	39.325	32.9176	12.5448	32.1214	19.5766	1.29311	26.3611	25.0679	5.49138	Same Direction
97	Fanci	ENSMUSG00000039187	157	64.638	93.4829	28.8449	47.5156	92.7266	45.211	27.2453	77.5761	50.3309	5.11987	Same Direction
98	Mtmr3	ENSMUSG00000034354	111	42.2996	69.2523	26.9527	40.0724	50.7873	10.7149	25.2835	42.1003	16.8168	6.10195	Same Direction
99	Cuta	ENSMUSG00000024194	52	58.9469	84.4308	25.4839	50.6142	86.4032	35.789	46.7114	97.6942	50.9828	15.1938	Same Direction
100	Cnnm2	ENSMUSG00000064105	66	17.8863	41.4083	23.522	8.65958	36.9646	28.3051	10.8168	31.2386	20.4218	7.88323	Same Direction
101	Csnk1d	ENSMUSG00000025162	63	54.98	69.77	14.79	39.09	65.89	26.8	44.37	65.61	21.24	5.56	Same Direction
102	Trp53bp1	ENSMUSG00000043909	141	43.8126	58.2688	14.4561	33.7463	52.894	19.1478	30.731	43.3127	12.5818	6.56599	Same Direction
103	Sec16a	ENSMUSG00000026924	60	47.7299	60.4693	12.7394	21.6818	52.4181	30.7363	31.8717	45.4481	13.5764	17.1599	Same Direction
104	Yap1	ENSMUSG00000053110	48	54.6096	62.6015	7.99191	42.6105	61.953	19.3426	41.715	67.0036	25.2886	5.94602	Same Direction
105	Nmi	ENSMUSG00000026946	40	45.1485	52.2437	7.09515	23.6077	48.7566	25.1489	38.4145	54.6786	16.2641	8.88477	Same Direction
106	D4Ertd22e	ENSMUSG00000040842	50	33.84	39.32	5.48	22.71	41.24	18.53	23.86	34.79	10.93	7.6	Same Direction
107	VegfA	ENSMUSG00000023951	72	42.0486	46.8237	4.7751	18.3553	38.4079	20.0526	18.8497	36.8739	18.0242	2.0284	Same Direction
108	Clk2	ENSMUSG00000068917	85	52.6293	46.0877	-6.54166	75.3952	61.3001	-14.0951	79.5512	51.0832	-28.468	14.3729	Same Direction
109	Epb4.1	ENSMUSG00000028906	63	51.3236	41.0498	-10.2738	60.6151	42.4814	-18.1337	57.0264	39.2391	-17.7873	0.346427	Same Direction
110	H2afy	ENSMUSG00000015937	9	60.38	47.61	-12.77	77.81	49.75	-28.06	67.57	56.06	-11.51	16.55	Same Direction
111	Postn	ENSMUSG00000027750	81	16.61	3.8	-12.81	20.58	8.23	-12.35	27.71	2.61703	-25.093	12.743	Same Direction
112	Ntan1	ENSMUSG00000022681	103	52.7	34.74	-17.96	62.18	39.51	-22.67	56.6	26.78	-29.82	7.15	Same Direction
113	Magi1	ENSMUSG00000045095	36	29.56	10.4	-19.16	41.59	11.04	-30.55	44.81	6.8	-38.01	7.46	Same Direction
114	Hjurp	ENSMUSG00000044783	139	47.8798	28.1996	-19.6801	52.9609	41.9972	-10.9637	70.3071	48.2537	-22.0534	11.0897	Same Direction
115	Stx2	ENSMUSG00000029428	125	50.735	29.8699	-20.8651	48.6941	32.7548	-15.9393	52.7661	42.3596	-10.4065	5.5328	Same Direction
116	Rgs12	ENSMUSG00000029101	54	52.7111	23.3672	-29.3439	50.5914	28.7865	-21.8049	73.1056	51.0747	-22.0309	0.226031	Same Direction
117	Usp32	ENSMUSG00000000804	42	51.8174	86.7172	34.8998	0.0992018	88.1472	88.048	8.30632	40.8055	32.4992	55.5487	Same Direction
118	Fnip1_84	ENSMUSG00000035992	84	34.6908	98.8115	64.1207	12.2284	95.6278	83.3995	6.41817	29.3371	22.9189	60.4806	Same Direction
119	Nprl3	ENSMUSG00000020289	39	40.32	84.53	44.21	3.88	84.98	81.1	0.09	40.31	40.22	40.88	Same Direction
120	Synrg	ENSMUSG00000034940	36	50.8084	91.2288	40.4204	14.0091	89.5364	75.5273	32.3075	78.7613	46.4538	29.0735	Same Direction
121	Sidt2	ENSMUSG00000034908	63	56.4182	80.3529	23.9347	5.97973	79.4159	73.4362	29.7497	50.2965	20.5467	52.8895	Same Direction
122	Tcf7l2	ENSMUSG00000024985	75	48.5668	86.3297	37.7629	30.1467	96.3954	66.2487	23.9225	46.3582	22.4357	43.8131	Same Direction
123	Tle1	ENSMUSG00000008305	102	17.8624	64.1754	46.313	5.69685	55.6624	49.9656	5.33796	20.926	15.588	34.3775	Same Direction
124	5133401N09Rik	ENSMUSG00000050002	44	18.4053	52.2515	33.8462	5.09823	51.4193	46.3211	17.5736	34.5832	17.0096	29.3115	Same Direction
125	Insr	ENSMUSG00000005534	32	57.171	79.0248	21.8538	29.3714	75.0942	45.7229	70.4966	94.6552	24.1585	21.5643	Same Direction
126	Nek4	ENSMUSG00000021918	144	21.8692	9.73644	-12.1327	48.606	14.4907	-34.1153	23.699	11.2551	-12.4439	21.6714	Same Direction
127	Mbnl1	ENSMUSG00000027763	36	49.0191	7.96626	-41.0528	66.2474	23.6652	-42.5822	15.716	2.22925	-13.4867	29.0954	Same Direction
128	Akap9	ENSMUSG00000040407	141	19.7773	2.98865	-16.7886	63.5242	6.78848	-56.7357	48.2479	22.6877	-25.5602	31.1755	Same Direction
129	Add1	ENSMUSG00000029106	34	44.0793	3.04766	-41.0316	62.5605	4.29342	-58.2671	20.7395	5.05389	-15.6856	42.5815	Same Direction
130	Mbnl1	ENSMUSG00000027763	95	55.0667	32.3173	-22.7494	63.3451	38.581	-24.7641	74.7405	22.2334	-52.5071	27.743	Same Direction
131	Bag6	ENSMUSG00000024392	108	70.0273	32.2221	-37.8053	71.8439	40.9172	-30.9267	80.7789	16.9641	-63.8148	32.8881	Same Direction
132	Zdhhc16	ENSMUSG00000025157	48	27.64	49.9	22.26	27.63	43.95	16.32	19.42	35.45	16.03	0.29	Same Direction
