# Supplementary material for: ESRP2 controls an adult splicing programme in hepatocytes to support postnatal liver maturation
Source: Nat Commun. 2015 Nov 4;6:8768. doi: 10.1038/ncomms9768 (PMC4635967; doi:10.1038/ncomms9768)
Supplement: Supplementary Data 4 — Splicing quantification of ESRP2 regulated events. [file ncomms9768-s5.xlsx]

## Sheet: Sheet1
Supplementary Data 4
	RT-PCR Validation of alternative splicing changes in ESRP2 regulated events
Key:
Genes with increased inclusion
Genes with decreased inclusion
					ESRP2 KO mice						ESRP2 overexpression AML 12 cells (mouse)				ESRP2 overexpression HepG2 cells (human)
#	Gene Name	Ensembl ID	Exon Size	Splicing Pattern	Av. ESRP2 WT	WT SD +/-	Av. ESRP2 KO	KO SD +/-	ΔPSI ESRP2	Inclusion change	Ad-GFP	Ad-ESRP2	ΔPSI ESRP2 OE	Inclusion change	Ad-GFP	Ad-ESRP2	ΔPSI ESRP2 OE	Inclusion change
1	Slc37a2	ENSMUSG00000032122	57	C	12.1	2.05	1.6	0.78	-10.5	Decrease	15.93	43.13	27.2	Increase	20.43	63.37	42.94	Increase
2	Camkk2	ENSMUSG00000029471	43	C	11.3912	4.58	0.67789	0.55	-10.7133	Decrease	24.56	44.07	19.51	Increase				One isoform only
3	Synj2	ENSMUSG00000023805	151	C	73.7001	0.85	61.5147	1.76	-12.1854	Decrease	65.63	64.66	-0.97	No change				One isoform only
4	Pdgfa	ENSMUSG00000025856	69	C	45	6.59	31	2.22	-14	Decrease	14.5	20.52	6.02	No change	12.24	33.51	21.27	Increase
5	Zdhhc16	ENSMUSG00000025157	48	C	57.6	2.97	43.6	4.31	-14	Decrease	10.73	30.33	19.6	Increase	36.69	48.86	12.17	Increase
6	Yap1	ENSMUSG00000053110	48	C	49.3176	2.12	30.663	1.86	-18.6546	Decrease	18.81	34.48	15.67	Increase	31.31	38.02	6.71	No change
7	Csnk1d	ENSMUSG00000025162	63	C	68.1321	1.69	49.3127	2.63	-18.8194	Decrease	44.31	76.47	32.16	Increase	49.63	65.37	15.74	Increase
8	Kras	ENSMUSG00000030265	124	C	27.4002	1.34	4.63241	0.39	-22.7678	Decrease	15.95	31.04	15.09	Increase	6.81	8.35	1.54	No change
9	Sorbs1	ENSMUSG00000025006	168	C	59.2025	2.57	34.8487	6.83	-24.3538	Decrease	9.07	27.44	18.37	Increase	16.72	27.53	10.81	Increase
10	Nfib	ENSMUSG00000008575	89	C	73.5085	0.62	48.9152	1.77	-24.5933	Decrease	38.96	38.76	-0.2	No change	5.22	5.58	0.36	No change
11	Epb4.1	ENSMUSG00000028906	450	C	28.2723	2.37	2.36134	2.05	-25.911	Decrease	2.42	2.72	0.3	No change				One isoform only
12	VegfA	ENSMUSG00000023951	72	C	39.0711	2.87	6.91124	0.99	-32.1599	Decrease	0.07	4.43	4.36	No change	18.56	22.75	4.19	No change
13	Epb4.1	ENSMUSG00000028906	63	C	48.9984	6.09	16.6175	1.88	-32.3809	Decrease	24.93	43.01	18.08	Increase	21.88	54.81	32.93	Increase
14	Nav2	ENSMUSG00000052512	66	C	85.5611	1.49	48.8583	2.31	-36.7027	Decrease	66.74	87.1	20.36	Increase				One isoform only
15	Slain2	ENSMUSG00000036087	78	C	68.3019	3.35	25.4702	1.22	-42.8317	Decrease	36.27	65.27	29	Increase	13.93	25.29	11.36	Increase
16	Arhgef10l	ENSMUSG00000040964	15	C	61.5226	3.47	9.91748	1.98	-51.6051	Decrease	20.3	70.62	50.32	Increase	45.44	84.45	39.01	Increase
17	Uap1	ENSMUSG00000026670	48	C	46.3358	2.59	1.30987	0.33	-45.026	Decrease	74.09	86.8	12.71	Increase	13.59	46.75	33.16	Increase
18	Sgsm1	ENSMUSG00000042216	165	C	54.2142	2	5.46721	0.24	-48.747	Decrease	8.47	90.28	81.81	Increase				One isoform only
19	Slk	ENSMUSG00000025060	93	C	59.1294	1.47	16.2064	1.32	-42.9229	Decrease	33.18	87.35	54.17	Increase	4.99	24.19	19.2	Increase
20	Nf2	ENSMUSG00000009073	45	C	78.9071	2.65	6.17413	1.21	-72.7329	Decrease	54.53	98.6	44.07	Increase	18.52	41.65	23.13	Increase
21	Flnb	ENSMUSG00000025278	72	5'SS	75.3614	0.6	18.7702	1.2	-56.5911	Decrease	50.78	81.73	30.95	Increase	2.93	57.11	54.18	Increase
22	Dgkd	ENSMUSG00000070738	131	C	35.0282	1.48	96.8071	0.56	61.7789	Increase	69.31	34.02	-35.29	Decrease	90.88	75.83	-15.05	Decrease
23	Lsm14b	ENSMUSG00000039108	78	C	48.3948	2.41	91.8231	0.51	43.4284	Increase	84.89	21.42	-63.47	Decrease				One isoform only
24	Arhgef11	ENSMUSG00000041977	129	C	23.4934	3.24	65.3062	1.13	41.8128	Increase	38.91	6.09	-32.82	Decrease				One isoform only
25	Usp4	ENSMUSG00000032612	141	C	52.7694	0.95	93.9185	0.17	41.1491	Increase	69.69	38.61	-31.08	Decrease	34.06	22.98	-11.08	Decrease
26	Stx2	ENSMUSG00000029428	125	C	36.2191	4.95	49.7521	5.43	13.533	Increase	58.42	38.51	-19.91	Decrease	47.59	43.42	-4.17	No change
27	Vps29	ENSMUSG00000029462	12	C	2.52414	0.38	14.254	0.87	11.7299	Increase	2.25	6.08	3.83	No change	37.54	10.38	-27.16	Decrease
28	Phldb2	ENSMUSG00000033149	144	C	10.1371	2.76	20.8275	0.44	10.6904	Increase	39	30.79	-8.21	No change				One isoform only
29	Scrib	ENSMUSG00000022568	63	C	23.4934	1.1	65.3062	2.25	41.8128	Increase	75.11	37.06	-38.05	Decrease				One isoform only
30	Cask	ENSMUSG00000031012	69	C	29.8221	0.96	39.9286	1.55	10.1065	Increase	57.2	38.7	-18.5	Decrease	53.31	30.03	-23.28	Decrease
31	Plekhg3	ENSMUSG00000052609	87	5'SS	25.8921	2.77	58.1132	0.65	32.221	Increase	53.33	40.51	-12.82	Decrease				One isoform only
